# Supplementary material for: Gain-of-function and loss-of-function GABRB3 variants lead to distinct clinical phenotypes in patients with developmental and epileptic encephalopathies
Source: Nat Commun. 2022 Apr 5;13:1822. doi: 10.1038/s41467-022-29280-x (PMC8983652; doi:10.1038/s41467-022-29280-x)
Supplement: Supplementary file 2 — Supplementary Table 1 [file 41467_2022_29280_MOESM2_ESM.xlsx]

## Sheet: Clinical data
Published	PubMed ID	C.DNA position	position number only	p. position	Inheritance	Mosaic	Functional consequence	Age at time of inclusion (months)	Gender	Age at onset (months)	Seizure types at onset	Interictal EEG at seizure onset	Further seizure types	Sz frequency	Seizure offset	Status epilepticus	Eliciting factors	Interictal EEG follow-up	Cognition before seizure onset	Cognition after seizure onset	Age of death	Cause of death	Additional features	Neuropsychiatric features	MRI	Treatment response
Yes	30182498	NA	2	p.(Trp2*)	paternal		Loss of function	96	male	62	Tonic	Focal spike wave	No further seizure types			No	fever		Normal	Normal					Normal	Unknown: OXC, VPA
Yes	29390378	c.5G>A	2	p.(Trp2*)	maternal		Loss of function	72	female	0.1	NA		Absences, atonic, atypical absences, myoclonic, epileptic spasms	Seizure free	72	No		Multifocal medium- or high-amplitude spike-slow discharges originating from bilateral frontal, parietal, temporal, and occipital lobes (predominantly from the left-sided hemisphere)	Unknown	Severe ID						Seizure free: CZP No effect: LEV, TPM, VPA, KD
Yes	28053010	c.8delG	3	p.(Gly3fs*26)	unknown		Loss of function	NA	male	36	NA		Bilateral tonic-clonic, myocloic, myocloic-atonic	Seizure free	4y			Generalized spike wave, polyspike wave	Unknown	Moderate ID					Normal	NA
Yes	18514161	c.962G>A	32	p.(Gly32Arg)	maternal		Neutral	180	female	84	Absences, eyelid myoclonia		Absences	Seizure free	120	No	Light		Normal	Normal						NA
Yes	28053010	c.110T>G	37	p.(Val37Gly)	paternal		Neutral	NA	female	9	Atonic, febrile, bilateral tonic-clonic	Generalized spike wave, polyspike wave	No further seizure types	Seizure free					Unknown	Unknown					None	NA
Yes	28053010	c.227C>G	76	p.(Ser76Cys)	de novo		Loss of function	NA	male	9	Febrile, bilateral tonic-clonic, myoclonic-atonic	Generalized spike wave	No further seizure types	Daily					Unknown	Unknown			Mild ataxia			NA
Yes	29852413	c.229G > A	77	p.(Glu77Lys)	de novo		Gain of function	22	female	4	Epileptic spasms		No further seizure types					Modified hypsarrhythmia, multifocal, generalized spike wave	Normal	Severe ID					Prominent CSF spaces and mild ventriculomegaly	NA
Yes		c.232G>T	78	p.(Val78Phe)	de novo		Gain of function	552	female	3	Bilateral tonic-clonic, epileptic spasms		Tonic, focal	Ongoing		No	Fever	Generalized spike wave	Unknown	Severe ID			Hypotonia, non-verbal		Diffuse atrophy (46y)	Seizure reduction: VPA, ZNS, eslicabazepine No effect: CBZ, CZP
Yes		c.239T>A	80	p.(Met80Lys)	de novo		Loss of function	84	female	16	Febrile, tonic	Hypsarrhythmia	Myoclonic	Ongoing		No	Fever	Posterior slowing and slow waves (>sleep)	Mild ID	Mild ID					Normal (1 and 3y)	No effect: LEV, VPA
No		c.239T>C	80	p.(Met80Thr)	de novo		Loss of function	144	female	84	Bilateral tonic-clonic	Correct fundamental activity. During sleep, frequent notched slow rhythmic wave discharges	No further seizure types	Seizure free	120	No			Unknown	Mild ID			Common language, poor vocabulary			Seizure free: VPA
Yes	23934111	T>C	110	p.(Asn110Asp)	de novo		Loss of function	NA	female	5	Epileptic spasms		Myoclonic, epilepic spasms			No		Hypsarrhythmia that evolved from multifocal discharges	Normal	Unknown					Normal	NA
Yes	28053010	c.331C>T	111	p.(Arg111*)	maternal		Loss of function	NA	male	12	Bilateral tonic-clonic, febrile, myoclonic-atonic	Multifocal	No further seizure types	Seizure free			Fever		Severe ID	Severe ID					normal	NA
Yes		c.88C>T	115	p.(Gln115*)	paternal		Loss of function	96	male	36	Absences		No further seizure types	Ongoing		No		Irregular 3Hz generalized spike wave	Moderate ID	Moderate ID			Speech delay		NA	NA
Yes	27476654	c.358G>A	120	p.(Asp120Asn)	de novo		Loss of function	144	male	12	Bilateral tonic-clonic, febrile		Absences, atonic, myoclonic, myoclonic-atonic	Seizure free	18			2.5-3 Hz generalized spike wave; diffuse slowing	Normal	Mild ID			Learning disability		Normal	Seizure free: LEV, TPM, VPA
Yes	23934111	C>T	120	p.(Asp120Asn)	de novo		Loss of function	NA	male	10	Epileptic spasms		Atonic, atypical absences, bilateral tonic-clonic, myoclonic					Bursts of 2 Hz sharp-slow waves complexes	Mild ID	Mild ID				Impulsive behavior	Normal	NA
Yes		c.358G>A	120	p.(Asp120Asn)	de novo		Loss of function	120	male	24	Bilateral tonic-clonic, febrile	Electrical status epilepticus during sleep	Absences, atonic, tonic, focal	Seizure free	7y	No		Focal	Normal	Moderate ID			Speech regression, sleep disturbance, fine motor impairment		Normal (4y)	Seizure free: CLB, STP Seizure reduction: VPA No effect: LEV Worsening: PHT
Yes	28053010	c.372A>C	124	p.(Leu124Phe)	de novo		Gain of function	NA	female	2.5	Clonic, focal	Multifocal	No further seizure types	Weekly					Unknown	Unknown					Severe, Diffuse brain atrophy	NA
Yes	31618474	c.372A>C	124	p.(Leu124Phe)	de novo		Gain of function	54		1.6	Focal	Slow background, multifocal discharges	No further seizure types						Unknown	Severe ID	54		Hypotonia, dystonia, spasticity, microcephaly		Cerebral atrophy, bilateral symmetrical T2 signal increase in putamen and caudate (39mo)	NA
No		c.372A>C	124	p.(Leu124Phe)	de novo		Gain of function	72	female	2.5	Focal, focal to bilateral tonic-clonic		No further seizure types			Yes			Unknown	Unknown			Hypotonia, no speech, tube fed			Seizure reduction: KD Unknown: CBZ, PB, CBD
Yes		c.380A>G	127	p.(Lys127Arg)	de novo		Loss of function	72	male	2	Focal		Focal to bilateral tonic-clonic	Seizure free		No		Spikes and slow waves left central	Mild ID	Moderate ID			Severe speech delay		Normal	Seizure free: LEV, VPA
Yes		c.380A>G	127	p.(Lys127Arg)	de novo		Loss of function	33	female	6	Clonic, myoclonic	Normal	No further seizure types	Weekly		No		Spike and sharp waves left and right fronto-centro-temporal	Normal	Moderate ID			Ataxia, severe speech delay		Normal (21m)	Seizure reduction: VPA No effect: STM
Yes	28053010	c.380A>G	127	p.(Lys127Arg)	de novo		Loss of function	NA	male	5	NA		Atonic, tonic	Weekly		Yes		Multifocal	Unknown	Severe ID			Hypotonia		Volumen loss, brainstem atrophy	NA
Yes	25356899	c.413_415dupACC	138	p.(Asn138_Arg139insHis)	de novo		Loss of function	24	male		NA		NA						Unknown	Moderate ID					Normal	NA
Yes	28053010	c.425G>T	142	p.(Arg142Leu)	maternal		Neutral	NA	female	12	Myoclonic-atonic	Polyspike wave	No further seizure types	Seizure free					Unknown	Unknown					normal	NA
Yes	27476654	c.470C>T	157	p.(Thr157Met)	maternal		Loss of function	108	male	8	Bilateral tonic-clonic, febrile		Absence, atonic, bilateral tonic-clonic, myoclonic	Ongoing		No	Fever	Frontal, temporal and central sharp waves; frontal and temporal right sharp waves	Normal	Mild ID					Normal	Unknown: LEV, LTG, STP
Yes		c.470C>T	157	p.(Thr157Met)	paternal		Loss of function	60	female	8	Epileptic spasms	Hypsarrhythmia -> multifocal spike wave-sharp wave	No further seizure types	Seizure free		No		Normal	Mild ID	Moderate ID			Moderate speech and motor delay		Normal (8m)	Seizure free: steroids
Yes		c.494_495delinsAA	165	p.(Leu165Gln)	de novo		Loss of function	72	male	15	Febrile	Multifocal and general spike wave	No further seizure types	Ongoing		Yes	Fever	NA	Unknown	Moderate ID			Speech and motor delay		NA	NA
No			166	p.(Arg166Ser)	de novo		Loss of function	80	male	No epilepsy	No epilepsy		No epilepsy						Unknown	Mild ID			Speech delay			NA
Yes	29162865	c.509T>A	170	p.(Leu170Arg)	de novo		Gain of function	36	male	6	Focal, focal to bilateral tonic-clonic		No further seizure types	Ongoing				Generalized fast-wave in background activity; a large amount of widespread medium to high volatility multifocal sharp and spike discharges in anterior region during sleep (at 1y)	Unknown	Severe ID			Hypotonia, psychomotor regression, poor coordination		Thin corpus callosum	NA
Yes		c.533A>G	178	p.(Glu178Gly)	unknown		Loss of function	372	female		Febrile	Focal	Atypical absences, bilateral tonic-clonic, myoclonic	Seizure free		No	Fever	NA	Unknown	Mild ID			Speech regression from age 2.5 years		NA	Seizure free: PB, nitrazepam
Yes	23934111	T>C	180	p.(Glu180Gly)	de novo		Loss of function	NA	male	10	Epileptic spasms		Atonic, atypical absences, tonic, bilateral tonic-clonic, febrile, myoclonic			No		Generalized 2 Hz bursts	Moderate ID	Moderate ID			Sleeping difficulties		Small acute infarct in splenium of CC in 2010	NA
Yes	27476654	c.545A>T	182	p.(Tyr182Phe)	de novo		Loss of function	35	female	6	Focal		Atonic, atypical absences, tonic, bilateral tonic-clonic, febrile	Ongoing		No		Multifocal; slow background	Unknown	Moderate ID	35	SUDEP			Incomplete myelination; plagiocephaly	No effect: CBZ, PB, MAD
Yes	28053010	c.550T>C	184	p.(Tyr184His)	de novo		Loss of function	NA	male	14	Bilateral tonic-clonic, myoclonic-atonic	Generalized spike wave	No further seizure types						Unknown	Unknown					normal	NA
Yes	28053010	c.554C>T	185	p.(Thr185Ile)	de novo		Gain of function	NA	female	2.5	Myoclonic, hypomotor	Multifocal	No further seizure types	Yearly					Unknown	Unknown					Atrophy, hypomyelination, thin CC	NA
Yes		c.554C>T	185	p.(Thr185Ile)	de novo		Gain of function	36	female	2.5	Epileptic spasms	Normal -> Background slowing, multifocal SW (left central + right temporal-occipital) -> Background slowing	Focal	Seizure free	2y	No			Unknown	Severe ID			Hypotonia, decreased eye contact, microcephaly, limb and oral dyspraxia		Normal (6m)	Seizure free: CBZ, TPM No effect: LEV Worsening: VPA
Yes		NA	194	p.(Arg194*)	maternal		Loss of function	29	female	7	Epileptic spasms	Hypsarrhythmia	No further seizure types	Seizure free		No		Multifocal discharges	Unknown	Moderate ID			Hypotonia, speech delay, right-sided hemiplegia			Seizure free: VPA, steroids Seizure reduction: VGB Worsening: OXC
No		c.630G>T	210	p.(Gln210His)	de novo		Neutral	90	male	3	Focal to bilateral tonic-clonic, febrile	Slow and unorganized electrogenesis, with diffuse fast rythms	Atypical absences, tonic, focal, bilateral tonic-clonic	Daily		Yes		Unorganized, no physiologic sleep figures, some asyncronous central spikes	Unknown	Severe ID			Hypotonia, microcephaly, no speech, poor eye contact, sleep difficulties, tube fed, spastic pyramidal tetra paresis		Global atrophy Delayed anterior temporal white matter maturation Brainstem atrophy Cerebellard hypoplasia, in particular vermian (5y6m)	Seizure reduction: VNS No effect: CLB, LEV, PB, VGB, steroids, PER Worsening: LTG, RUF Unknown: LCM
No		c.630G>T	210	p.(Gln210His)	de novo	mosaic (30 % of cells in blood)	Neutral	384	male	10	Focal to bilateral tonic-clonic		No further seizure types	Ongoing		No	sleep/ going to sleep	3 and 10 years, same finding; fast sterotypic acivity (15Hz mostly frontal)Slow activity (8hz) was observed with clinical correlation. standard EEG at 11 years: irregular background activity, othewise normal	Normal	Mild ID				Selective mutism	Normal	Seizure reduction: LTG No effect: VPA
Yes		c.674T>G	225	p.(Phe225Cys)	de novo		Loss of function	180	female		Epileptic spasms	Background slowing, left occipital slowing + spikes	Bilateral tonic-clonic	Seizure free	12m	No		Spikes posterior regions	Normal	Mild ID			Ataxia, neuro-visual impairment, tremor		Normal (2m + 4y)	Seizure free: CLB, LTG No effect: Steroids Worsening: VGB, VPA
Yes		c.688T>C	230	p.(Tyr230His)	de novo		Loss of function	72	male	7	Clonic	Normal	Atonic, atypical absences, tonic, bilateral tonic-clonic, myoclonic	Ongoing		Yes		BG slowing, rhythmic fronto-temporal activity	Normal	Unknown			Marked speech delay		Normal (1y)	Seizure reduction: LEV, VPA No effect: CLB Worsening: CBZ
Yes	28053010	c.695G>A	232	p.(Arg232Gln)	de novo		Loss of function	NA	female	4	Clonic, bilateral tonic-clonic,hypomotor	Multifocal	No further seizure types	Seizure free					Unknown	Unknown					Bifrontal heterotopia	NA
Yes	28544625	c.695G>A	232	p.(Arg232GIn)	de novo		Loss of function	NA	male	10	Bilateral tonic-clonic, febrile, myoclonic	Generalized spike wave	No further seizure types						Normal	Unknown					Normal	Seizure reduction: OXC, VPA
Yes		c.695G>A	232	p.(Arg232Gln)	de novo		Loss of function	72	male	9	Hemiclonic, febrile	NA	Absences, myoclonic	Seizure free		No	Fever	Generalized spike wave, bi-frontal slow wave (more pronounced during sleep)	Normal	Moderate ID			Speech delay, impaired coordination		Normal (9y)	Seizure free: VPA, ZNS Seizure reduction: TPM No effect: CLB
Yes		c.695G>C	232	p.(Arg232Pro)	de novo		Loss of function	276	female	18	Febrile	Normal	Atonic, tonic, bilateral tonic-clonic, myoclonic	Ongoing		Yes	Fever	BG slowing, 2-3.5 Hz general and multifocal interictal epileptic discharges -> (anterior callos) right posterior sharp waves -> (total callos) bilat spikes / sharp waves	Unknown	Moderate ID			Ataxia, speech delay		Normal (2y, 6y, 8y)	No effect: CBZ, LEV, PHT, TPM, VPA, PB Unknown: VNS
Yes	28053010	c.695G>A	232	p.(Arg232Gln)	de novo		Loss of function	NA	male	11	Atonic, eyelid myoclonia		No further seizure types	Yearly		No	Fever	Multifocal	Unknown	Moderate ID					Normal	NA
Yes	28053010	c.694C>T	232	p.(Arg232*)	paternal		Loss of function	NA	male	11	NA		Absences, tonic, bilateral tonic-clonic, febrile, dyscognitive	Daily			Fever	Multifocal	Unknown	Severe ID				Self-injury episodes, hand stereotypies, hyperventilation episodes	Normal	NA
Yes		c.695G>A	232	p.(Arg232Gln)	de novo		Loss of function	96	male	16	Febrile		Atonic	Seizure free		No	Fever	background slowing-disorganization, generalized spike wave	Normal	Mild ID			Speech delay, sleep disturbance		NA	Seizure free: LEV, VPA
Yes		c.695G>A	232	p.(Arg232Gln)	de novo		Loss of function	180	female	18	Febrile		Focal, bilateral tonic-clonic	Seizure free		No	Fever	Temporal slowing, spikes right central and vertex (sleep)	Normal	Moderate ID			Speech delay, sleep disturbance		Right T abnorm on FLAIR	Seizure free: TPM, VPA No effect: OXC Worsening: LTG Unknown:
No		c.733T>C	245	p.(Tyr245His)	unknown		Gain of function	1	female	0.16	Focal	Normal	No further seizure types	Ongoing		No		1. At least three confirmed electroclinical seizures with left fronto-temporal onset and clinical manifestation of desaturation and ictal apnea (typical events); 2. Frequent interictal discharges over midline and left central head region.	Unknown	Unknown					Normal	Seizure reduction: LEV Unknown: CBZ, OXC, PB
Yes	27476654	c.745C>A	249	p.(Gln249Lys)	de novo		Loss of function	228	female	144	Bilateral tonic-clonic		Absences, atonic, tonic, focal to bilateral tonic-clonic	Ongoing		Yes		Generalized; atypical fast background; right and bisynchronous epileptiform activity; paroxysmal focal activity; multifocal	Unknown	Severe ID			Ataxia, dyspraxia, pain insensitivity		Normal	No effect: CBZ, CLB, CZP, LCM, LEV, LTG, PHT, TPM, VPA, ZNS
Yes	28053010	c.758C>T	253	p.(Pro253Leu)	de novo	0.2	Neutral	NA	male	11	NA		Atonic, bilateral tonic-clonic, dyscognitive	Daily		No		Multifocal	Unknown	Severe ID				Hand stereotypies	Normal	NA
Yes	30185235	c.761C > T	254	p.(Ser254Phe)	de novo		Gain of function	NA			NA		No further seizure types						Unknown	Unknown						NA
Yes	28053010	c.761C>T	254	p.(Ser254Phe)	de novo		Gain of function	NA	male	3	NA		Tonic, focal	Monthly		No		Multifocal	Unknown	Severe ID			Hypotonia, microcephaly		Hypoplastic cerebellum	NA
Yes	27476654	c.767T>A	256	p.(Leu256Gln)	de novo		Gain of function	36	male	0.03	Bilateral tonic-clonic		Tonic, focal, epileptic spasms	Ongoing		No		Hypsarrhythmia; polymorphus delta intermixed with polyspikes; diffuse background slowing	Unknown	Severe ID			Hypotonia, dyskinesia		Hypomyelination	No effect: CLB, LEV, PB, VGB, VPA, steroids, KD
Yes		c.767T>A	256	p.(Leu256Gln)	de novo		Gain of function	72	female	1.63	Tonic, myoclonic	Multifocal spikes and polyspikes	Absences, clonic, focal					Multifocal spikes and polyspikes	Unknown	Severe ID			Hypotonia, choreoathethosis, non-verbal, nystagmus, tube fed	Hand stereotypies	Delayed myelination (2y), normal (5y)	Seizure reduction: CZP No effect: OXC, LEV, STM, TPM, VGB, VPA, ZNS Worsening: PB
Yes		c.838A>T	280	p.(Ile280Phe)	de novo		Gain of function	70	female	5	Focal to bilateral tonic-clonic		Focal	Seizure free		Yes			Unknown	Severe ID			Hypotonia, sleep disturbance	NA		Seizure free: KD Seizure reduction: TPM No effect: OXC, LEV, VPA Unknown: CLB
Yes	29444535	c.841A>G	281	p.(Thr281Ala)	de novo		Gain of function	NA	female	2	Absences, Focal	Frequent multifocal spikes and ictal recruitment of rythmic activity above both hemispheres.	No further seizure types						Unknown	Unknown			Dysmorphic facial features	NA	Normal	No effect: CZP, LEV, PB, KD Worsening: TPM
Yes	32945607	c.842C>T	281	p.(Thr281Ile)	de novo		Loss of function	216	female	7	Febrile	Bilateral slow waves mainly evident in the occipital regions	Focal, febrile, myoclonic	Seizure free	192	Yes	Fever	Slow background activity with polyspikes and wave discharges.	Normal	Moderate ID			Hypotonia, repetitive language, ataxia, scoliosis	Autistic features	Normal	Seizure free: PB, STP, VPA
Yes	32176372	c.850C>A	284	p.(Leu284Met)	de novo	unknown	Gain of function	53	female	2	Focal	Disorganised background, multifocal discharges	Tonic, epileptic spasms						Unknown	Severe ID			Hypotonia, dystonia, dyskinesia, spasticity, microcephaly, scoliosis	NA	Progressive cerebral atrophy, WM atrophy including CC. MRS; low N-acetylaspartate (NAA)/Creatine (Cr)	NA
Yes		c.851T>G	284	p.(Leu284Arg)	de novo		Gain of function	3	female	0.03	Focal, myoclonic	Burst suppresion	No further seizure types	Ongoing		No	Touch - reflex seizures	Burst suppresion	Unknown	Severe ID	3		Hypotonia, hyperekplexia, clinodactyly	NA	Dealyed myelination	Worsening: LEV, PB, VGB
Yes	31171384	c.596T>C	284	p.(Leu284Pro)	de novo		Gain of function	144	male		Epileptic spasms		Absences						Unknown	Moderate ID			Microcephaly, growth failure			NA
Yes		c.860C>T	287	p.(Thr287Ile)	de novo		Gain of function	60	male	3	Epileptic spasms	Hypsarrhythmia	Tonic, focal, myoclonic	Ongoing		No		Multifocal interictal epileptic discharges	Severe ID	Severe ID			Sleep disturbance, dysmorphism. Also RA1 variant (c.5709G>C, p.(Lys1903Asn)	NA	Normal (1y)	Seizure reduction: VGB
Yes	29162865	c.863C>A	288	p.(Thr288Asn)	de novo		Gain of function	18	male		Focal, epileptic spasms		No further seizure types	Ongoing		No		Bilateral discharges	Unknown	Severe ID	18	due to severe psycomotor deficits and primary central nervous system failure.	Hypotonia, severe delay at motor and language	NA	Mild cortical atrophy (mainly frontal lobe)	NA
Yes	27476654	c.878T>A	293	p.(Leu293His)	unknown		Gain of function	84	male	1	Myoclonic		Clonic, focal, tonic					Multifocal sharp waves	Unknown	Severe ID			Hypotonia, congenital unilateral ptosis, constipation, dysmorphic features	NA	Cortical atrophy, thin CC, increased T2 in globus pallidus	Unknown: PB, TPM, VGB
Yes		c.899T>C	300	p.(Ile300Thr)	de novo		Gain of function	16	male	0.03	Myoclonic	Burst suppresion	No further seizure types	Daily		No		Hypsarrhythmia	Unknown	Severe ID			Hypotonia, non-verbal, cleft palate	NA	Hypomyelination (6m)	No effect: LEV, VPA
Yes	29961870	c.902C>T	301	p.(Pro301Leu)	unknown		Loss of function	72	male		NA		NA						Unknown	Unknown				NA		NA
Yes	28053010	c.902C>T	301	p.(Pro301Leu)	de novo		Loss of function	NA	female	15	NA		Clonic, febrile, focal, myoclonic	Seizure free			Fever	Multifocal, focal interictal epileptic discharges, +diffuse slow waves activated by sleep	Unknown	Mild ID			Hypotonia, ataxia	NA	Normal	NA
Yes	23934111	C>T	302	p.(Tyr302Cys)	de novo		Loss of function	NA	female	10	Dyscognitive, focal		Bilateral tonic-clonic			Yes		8 Herts background	Mild ID	Severe ID			20 words at 4 years	NA	Normal	NA
Yes	28053010	c.905A>G	302	p.(Tyr302Cys)	de novo		Loss of function	NA	male	7	NA	Focal interictal epileptic discharges	NA	Yearly					Unknown	Unknown			Hypotonia, mild ataxia	NA	normal	NA
Yes	28053010	c.905A>G	302	p.(Tyr302Cys)	de novo		Loss of function	NA	female	17	NA		Atonic, bilateral tonic-clonic, dyscognitive, tonic	Weekly		No		Multifocal	Unknown	Severe ID			Strabismus	Aggression, hyperactivity	Normal	NA
Yes	27476654	c.913G>A	305	p.(Ala305Thr)	de novo		Gain of function	168	male	5	Focal		Atypical absences, bilateral tonic-clonic, clonic, focal, myoclonic	Ongoing		No		Almost continous generalized spike wave; slow background, multifocal, sharp slow waves, generalized paroxysmal fast activity	Unknown	Severe ID			Microcephaly, vision and hearing impairment, scoliosis, sleep disturbance, tube fed, cerebral palsy	NA	8m: mild prominence of ventricles and subarachnoid spaces, 2y: atrophy and hypomyelination of central white matter and ventricles, 6y: delayed but progressing myelination, empty sella with flattened pituitary gland, 11y: Normal	Unknown: LEV, LTG, PB, VPA
Yes	29162865	c.914C>T	305	p.(Ala305Val)	de novo	0.24	Gain of function	108	male		Focal, focal to bilateral tonic-clonic		No further seizure types	Ongoing		No		Generalized multifocal low to high volatility shapr, spike, sharp-slow and spike-slow wave complexes in the left occipital and the posterior of temporal region, significant increased during sleep period, spread gradually to the opposite sides of the same regions and same side of anterior regions (at 1y)	Unknown	Severe ID			Hypotonia, severe motor and speech delay	NA	Mild cortical atrophy (mainly frontal lobe)	NA
No		c.913G>A	305	p.(Ala305Thr)	de novo		Gain of function	13	female	2	Focal to bilateral tonic-clonic		Focal	Daily		Yes	None	The interictal EEG is abnormal with an excess of rhythmic fast activities over the vertex and parasaggital regions.	Normal	Severe ID			Hypotonia, no speech, decreased eye contact (no longer fixes and follows), sleep disturbance, abnormal movements	None	Subjective thinning of the corpus callosum with no further focal abnormality.	No effect: CBZ, CLB, CZP, LCM, LEV, PB, PHT, TPM, VPA, Gabapentin, KD
No		c.913G>A	305	p.(Ala305Thr)	de novo		Gain of function	16	male		NA		NA						Unknown	Unknown				NA		NA
Yes	www.decipher.sanger.co.uk	c.917T>C	306	p.(Ile306Thr)	de novo		Gain of function	NA			NA		NA						Unknown	Unknown				NA		NA
Yes		c.928C>A	310	p.(Leu310Ile)	de novo		Neutral	24	male		NA		NA	Seizure free				Background slowing, diffuse beta activity	Mild ID	Moderate ID			Hypotonia, ataxia, non-verbal	Autistic features	Normal	NA
No		c.953T>C	318	p.(Phe318Ser)	de novo		Loss of function	96	male	8	Bilateral tonic-clonic	Bilateral synchronous and synchronous spike wave and polyspike and wave complexes	Febrile, focal, dyscognitive	Monthly		Yes	Fever, intercurrent illness	Bilateral synchronous and synchronous slow waves and polyspike wave complexes (N)	Unknown	Moderate ID			Speech delay	Autism	Normal (12 m)	Seizure reduction: CLB, CZP, VPA No effect: LEV
Yes	31435640	c.982A>G	328	p.(Asn328Asp)	de novo		Loss of function	120	male	14	Bilateral tonic-clonic, febrile	Interictal spike-and-slow wave complexes and irregular fast rhythms with slow waves were recorded during wakefulness and sleep	Myoclonic, tonic	Seizure free	84	No	Fever	4-5 Hz theta activities bilaterally in the temporal lobes.	Normal	Moderate ID			Speech delay	None	NA	Seizure free: LTG No effect: VPA
Yes	31435640	c.1069G>A	357	p.(Glu357Lys)	paternal		Neutral	216	male	168	Bilateral tonic-clonic		Absences, myoclonic	Seizure free	180	No		Single GSW	Normal	Normal					Normal	Seizure free: VPA, LTG
Yes		c.1206C>G	402	p.(Tyr402*)	familial		Loss of function	NA	male	10	Bilateral tonic-clonic, focal to bilateral tonic-clonic	Normal	No further seizure types	Seizure free		Yes	Fever	Sharp slow waves left prefrontal-temporal	Unknown	Moderate ID			Speech delay	ADHD	Rright MST (6y)	Seizure free: LEV, VPA No effect: CLB, CZP
Yes	www.decipher.sanger.co.uk	c.1258G>T	420	p.(Ser420Ile)	de novo		Neutral	NA			NA		NA						Unknown	Moderate ID			Fine motor impairment, dysmorphisms	Opppositional defiant disorder		NA
Yes	28053010	c.1286G>A	429	p.(Arg429Gln)	maternal		Neutral	NA	male	6	Bilateral tonic-clonic, febrile, dyscognitive	PWS, R frontal	No further seizure types	Seizure free			Fever		Normal	Normal				None	normal	NA
Yes		c.1298C>T	433	p.(Ser433Leu)	de novo		Neutral	288	female	4	Febrile	Normal	Absences, bilateral tonic-clonic	Seizure free	6y	No	Fever	Normal	Unknown	Moderate ID			Speech delay, clinodactyly, dysmorphisms	NA	Normal	Seizure free: VPA
Yes		c.1352_1361del	451	p.(Trp451fs*)	paternal		Loss of function	144	male	15	NA	Multifocal and diffuse sharp slow waves	Absences, atonic, bilateral tonic-clonic	Seizure free		Yes	Fever	Background slowing	Normal	Moderate ID			Speech delay	Autism, stereotypic behavior, aggression	Normal	Seizure free: CLB Seizure reduction: TPM No effect: LEV, LTG, PB, PHT, VPA
No		Deletion of exons 1-3		Deletion of exons 1-3	de novo		Loss of function	192	female	168	Focal to bilateral tonic-clonic		No further seizure types	Ongoing		No			Mild ID	Mild ID			Born prematurely	Autism
Abbreviations: BR: Kaliumbromide, CBD: cannabidiol, CBZ: carbamazepine, CLB: clobazam, CZP: clonazepam, ESM: ethosuximide, ID: Intellectual disability, KD: ketogenic diet, LCM: lacosamide, LEV: levetiracetam, LTG: lamotrigine, MAD: modified atkins diet, NA: Not available, OXC: oxcarbazepine, PB: phenobarbitals, PER: perampanel, TPM: topiramate, VGB: vigabatrin, VNS: vagal nerve stimulation, VPA: …
