# Supplementary material for: Gain-of-function and loss-of-function GABRB3 variants lead to distinct clinical phenotypes in patients with developmental and epileptic encephalopathies
Source: Nat Commun. 2022 Apr 5;13:1822. doi: 10.1038/s41467-022-29280-x (PMC8983652; doi:10.1038/s41467-022-29280-x)
Supplement: Supplementary file 4 — Source Data file [file 41467_2022_29280_MOESM4_ESM.xlsx]

## Sheet: Figure 2
151020
Construct	Wild-Type	Wild-Type	Wild-Type	Wild-Type	Wild-Type	Wild-Type	L284P	L284P	L284P	L284P	L284P	Y302C	Y302C	Y302C	Y302C	Y302C	Y302C
File	201015-00-2A2	201015-04-2A1	201015-04-2A2	201015-08-2A1	201015-08-2A2	201015-08-2A3	201015-02-2B4	201015-02-2B5	201015-02-2B6	201015-06-2A1	201015-06-2A3	201015-03-2A1	201015-03-2A2	201015-03-2A3	201015-06-2B4	201015-06-2B5	201015-06-2B6
log [GABA]	I (nA)	I (nA)	I (nA)	I (nA)	I (nA)	I (nA)	I (nA)	I (nA)	I (nA)	I (nA)	I (nA)	I (nA)	I (nA)	I (nA)	I (nA)	I (nA)	I (nA)
-6.5	-0.610556	-0.0373917	-1.04321	-0.166828	-0.134987	-0.280357	-1.70348	-1.80672	-17.3598	-22.0041	-68.7363	-3	0	-1	-0.315899	-0.916496	-0.82465
-6	-0.994263	-0.332764	-3.37738	-0.970798	-1.80913	-0.187859	-8.17002	-35.6622	-67.6158	-77.3838	-236.824	-4	0	0	-2.11106	-1.00184	-0.914539
-5.5	-4.84653	-3.27105	-17.329	-3.29814	-12.7338	-3.43222	-45.5327	-156.072	-243.718	-347.081	-735.54	-1	0	-1	-0.213181	-1.18013	-1.0957
-5	-29.7113	-19.3512	-110.272	-26.1931	-90.2574	-27.4055	-171.865	-493.501	-591.094	-770.145	-1377.39	-3	-2	-5	-5.0406	-3.54945	-2.70837
-4.5	-196.672	-146.467	-628.365	-198.465	-536.218	-197.508	-333.443	-708.301	-829.41	-1068.11	-1657.58	-17	-14	-20	-15.993	-14.9223	-10.5086
-4	-792.081	-733.996	-1854.57	-941.7	-1796.73	-907.419	-401.608	-836.32	-992.09	-1474.38	-1879.14	-96	-84	-108	-76.5636	-70.672	-47.9566
-3.5	-1639.52	-1668.77	-2305.4	-2035.09	-2845.3	-1995.8	-474.869	-863.26	-1154.52	-1253.02	-2255.77	-501	-388	-470	-353.234	-323.22	-239.934
-3	-2675.37	-2206.67	-2747.79	-2632.12	-3295.66	-2673.09	-641.001	-952.252	-1202.78	-1342.29	-2127.2	-1411	-943	-1203	-972.697	-928.62	-781.175
-2.5	-2953.17	-2444.77	-2815.84	-2746.98	-3401.87	-2905.68						-2249	-1382	-1867	-1719.51	-1636.39	-1384.39
-2	-3266.9	-2670.68	-3147.77	-2795.19	-3490.82	-3102.12						-2447	-1621	-2283	-2584.19	-2009.33	-1690.34
-1.5
221020
Construct	Wild-Type	Wild-Type	Wild-Type	Wild-Type	Wild-Type	Wild-Type	L284P	L284P	L284P	L284P	L284P	L284P	L284P	Y302C	Y302C	Y302C	Y302C	Y302C	Y302C
File	201022-00-2A3	201022-01-2A1	201022-01-2A2	201022-01-2A3	201022-05-2A1	201022-05-2A2	201022-06-2A1	201022-06-2A3	201022-07-2A1	201022-07-2A2	201022-08-2A1	201022-08-2A2	201022-08-2A3	201022-04-2A1	201022-04-2A2	201022-04-2A3	201022-04-2B4	201022-04-2B5	201022-04-2B6
log [GABA]	I (nA)	I (nA)	I (nA)	I (nA)	I (nA)	I (nA)	I (nA)	I (nA)	I (nA)	I (nA)	I (nA)	I (nA)	I (nA)	I (nA)	I (nA)	I (nA)	I (nA)	I (nA)	I (nA)
-6.5	-0.476141	-0.029324	-0.597225	-0.157969	-0.084122	-0.221735	-19.1978	-19.8655	-36.9412	-13.1755	-17.3355	-21.2686	-23.7444	-0.047146	-0.130944	-0.222821	-0.419209	-0.485392	-1.02638
-6	-0.19996	-0.398373	-1.69335	-1.73974	-0.03659	-0.776419	-67.2837	-82.3272	-117.039	-41.6169	-54.8808	-62.0245	-87.3102	-0.104813	-0.107435	-0.634803	-0.246708	-0.425047	-4.46838
-5.5	-2.62381	-2.49459	-9.34702	-8.48304	-2.50695	-4.24398	-278.393	-298.776	-407.655	-158.888	-215.673	-264.98	-325.83	-0.430836	-1.20371	-0.30451	-0.449326	-1.69059	-0.591314
-5	-15.1126	-21.3679	-63.7706	-65.6951	-24.2269	-31.2537	-723.498	-701.05	-811.264	-422.545	-581.512	-774.09	-761.902	-1.26608	-0.941404	-0.208361	-1.94978	-2.32809	-1.3138
-4.5	-114.794	-156.407	-430.901	-472.037	-179.312	-212.194	-1100.74	-965.045	-1098.34	-622.079	-936.254	-1301.71	-1084.84	-8.66386	-4.53115	-1.63221	-10.2676	-17.1832	-5.629
-4	-723.9	-699.12	-1852.43	-1831.79	-930.347	-877.152	-1162.41	-1083.21	-1219.16	-752.853	-1140.28	-1464.67	-1301.92	-52.377	-26.1247	-8.92367	-59.0177	-83.85	-30.0675
-3.5	-2188.38	-1446.75	-2913.65	-3237	-2330.78	-1702.15	-1206.87	-1118.5	-1385.4	-856.063	-1364.98	-1779.13	-1424.87	-262.967	-148.69	-56.4113	-328.413	-447.128	-162.387
-3	-3404.1	-1735.06	-3145.81	-4211.41	-3538.32	-2131.14	-1180.43	-1133.5			-1284.6	-1823.06	-1537.94	-663.404	-481.074	-220.126	-1074.45	-1331.84	-569.027
-2.5	-3851.59	-1893.67	-3490.5	-4455.61	-4136.88	-2298.24								-974.16	-853.71	-445.848	-1911.37	-2137.85	-1014.99
-2	-3670.43	-2045.34	-3932.39	-5139.16	-4503.48	-2345.02								-1139.16	-1117.52	-614.836	-2427.28	-2511.61	-1418.77
-1.5

## Sheet: Figure 3
DeltalogEC50 values
Wild-type	G32R	V37G	S76C	E77K	V78F	M80K	M80T	N110D	D120N	L124F	K127R	iH138_1	R142L	T157M	L165Q	R166S	L170R	E178G	E180G	Y182F	Y184F	T185I	Q210H	F225C	Y230H	R232Q	R232P	Y245H	Q249K	P253L	S254F	L256Q	I280F	T281A	T281I	L284R	L284P	L284M	T287I	T288N	L293H	I300T	P301L	Y302C	A305T	A305V	I306T	L310I	F318S
0.1036	-0.02283	0.376167	-0.47183	0.6706	0.7156	-0.3574	-0.28183	-0.20283	-0.5614	0.7716	-1.0354	-0.0625	0.179167	-0.4164	-0.8984	-0.2208	0.3592	-1.0604	-1.5208	-0.8168	-0.7608	0.7655	0.3365	-1.1555	-1.6235	-1.5304		0.320667	-0.2658	-0.0375	0.2496	0.8185	0.659833	1.0255	-0.4165	1.2448	0.9885	0.478833	0.5696	0.519667	0.432667	1.0838	-1.16433	-0.7175	0.504667	0.415667	0.4315	0.2978	-0.347
-0.0854	0.193167	0.373167	-0.27083	0.4556	0.6436	-0.4294	-0.50383	-0.15583	-0.7604	0.6326	-0.9644	-0.1675	0.078167	-0.2204	-1.0104	-0.3118	0.1882	-1.0564	-1.8968	-0.9018	-0.5598	0.8215	0.2825	-1.2195	-1.4545	-1.3044		0.207667	-0.3988	0.0365	0.3006	0.7205	0.714833	0.9095	-0.5535	1.1758	1.2115	0.593833	0.5856	0.350667	0.796667	1.1828	-1.06533	-0.7245	0.407667	0.611667	0.4215	0.3108	-0.33
-0.0384	-0.03283	0.172167	-0.53783	0.6716	0.4866	-0.4344	-0.54283	-0.15883	-0.8574	0.7816	-1.0634	-0.1065	0.004167	-0.3384	-0.8714	-0.2568	0.2262	-1.0004	-1.7468	-0.7218	-0.7538	0.4635	0.2275	-1.1775	-1.8075	-1.5224		0.436667	-0.4098	0.2065	0.2616	0.5735	0.534833	0.8465	-0.4385	1.2368	1.0895	0.334833	0.4136	0.527667	0.444667	1.0798	-1.12633	-0.8265	0.431667	0.657667	0.5735	0.3268	-0.372
-0.0644	0.005167	0.100167	-0.31183	0.5866	0.5246	-0.4574	-0.34883	-0.25983	-0.5944	0.4486	-0.9714	-0.1545	0.132167	-0.0534	-0.8604	-0.3888	0.4652	-0.9674	-1.8488	-0.8808	-0.7568	0.4825	0.0945	-1.4255	-1.5885	-1.4834		0.466667	-0.4328	0.0395	0.2276	0.4485	0.443833	0.9945	-0.6225	1.2838	1.2725	0.673833	0.5226	0.430667	0.618667	1.2228	-1.21133	-0.8965	0.572667	0.463667	0.6005	0.2488	-0.281
0.0846	-0.04683	0.044167	-0.30783	0.4756	0.5406	-0.5054	-0.42683	-0.16583	-0.5654	0.7036	-1.0854	-0.1995	-0.00683	-0.2714	-0.9944	0.0512	0.1602	-0.9064	-1.7308	-0.7338	-0.8588	0.6135	0.3125	-1.3835	-1.4265	-1.4214		0.625667	-0.5658	0.0505	0.0846	0.4755	0.704833	0.8965	-0.3115	1.3148	1.3505	0.809833	0.4886	0.418667	0.535667	1.2648	-1.13833	-0.6565	0.681667	0.388667	0.2425	0.2808	-0.419
-0.0062	0.050333	0.464333	-0.45683	0.860333	0.5946	-0.4194	-0.50283	-0.28983	-1.21567	0.5006	-1.0304	-0.304	0.238333	-0.11667	-1.07417	-0.16143	0.4392	-1.0314	-1.6598	-1.13143	-0.7788	0.9805	-0.105	-1.3805	-1.5515	-1.3654		0.318667	-0.76343	-0.07667	0.242333	0.437333	0.694833	0.8675	-0.64217	1.1818	1.389	0.7155	0.514333	0.617333	0.406333	1.2578	-1.19633	-0.7085	0.210333	0.606333	0.282	0.2068	-0.557
0.0618	-0.05267	0.151333	-0.57767	0.626333	0.295833	-0.63917	-0.48667	-0.12267	-0.95567	0.319833	-0.94017	-0.116	-0.01567	-0.19467	-1.11717	-0.26443	0.164571	-0.7104	-1.83143	-1.09843	-0.65143	0.539333	-0.11	-1.38167	-1.62067	-1.52317		0.151333	-0.52143	-0.16367	0.194333	0.460333	0.7545	0.891	-0.56817	0.9212	1.402	0.6795	0.668333	0.498333	0.401333	0.9602	-1.21267	-0.663	0.552333	0.626333	0.499	0.1222	-0.704
-0.1322	0.118333	0.112333	-0.28767	0.693333	0.283833	-0.71417	-0.42467	-0.31867	-0.95767	0.357833	-1.13517	-0.307	0.039333	-0.26167	-1.02717	-0.09543	0.265571	-1.03217	-1.56743	-0.94743	-0.73943	0.718333	0.019	-1.23867	-1.71467	-1.60217		0.284333	-0.53843	-0.11567	0.392333	0.277333	0.6765	0.766	-0.60317	0.8672	1.374	0.9685	0.560333	0.443333	0.299333	0.9442	-1.13567	-0.909	0.382333	0.692333	0.287	-0.0368	-0.69
0.0848	0.145333	0.178333	-0.34867	0.723333	0.138833	-0.75417	-0.50167	-0.23167	-0.71567	0.329833	-1.16217	-0.223	0.259333	-0.34867	-0.96217	-0.37843	0.213571	-1.08717	-1.72243	-0.93043	-0.81343	0.436333	0.238	-1.24267	-1.74367	-1.42117		0.392333	-0.66843	-0.14867	0.280333	0.383333	0.4335	0.938	-0.77517	0.8582	1.177	0.3975	0.424333	0.460333	0.658333	0.8602	-1.17167	-1.016	0.425333	0.438333	0	0.0552	-0.4074
-0.0082	-0.17267	0.021333	-0.39567	0.676333	0.352833	-0.72117	-0.43267	-0.08967	-1.13067	0.248833	-1.18117	-0.342	0.090333	-0.25067	-0.99617	-0.15343	0.154571	-1.20817	-1.83243	-0.91043	-0.49143	0.308333	0.416	-1.17967	-1.78767	-1.43917		0.405333	-0.59843	-0.03267	0.312333	0.280333	0.7945	0.944	-0.50617	1.0232	1.108	1.0485	0.545333	0.247333	0.388333	0.8712	-1.02967	-0.866	0.467333	0.386333	0.484	-0.0188	-0.4184
0.0545		-0.11217	-0.35767	0.606333	0.041833	-0.77117		-0.27517	-0.75367	0.496833	-1.15417	-0.56317		-0.32467	-1.02817	-0.47417	0.266571	-1.21417	-1.78843	-0.98643	-0.70643	0.546333	-0.02517	-1.23767	-2.03567	-1.57317		0.538333	-0.65943		0.071333	0.347333	0.8535	0.782	-0.64217	0.8742	1.094	0.6325	0.388333	0.479333	0.474333	0.8682	-1.19367	-0.73				-0.0158	-0.4274
0.0235		0.183833	-0.41467		0.210833			-0.32817		0.386833	-1.55617	-0.46517			-1.11617	-0.25217	0.160571	-1.26217	-1.60643			0.558333	-0.02917	-1.25167	-1.71967	-1.52117		0.233333					0.5355	0.923		1.0672	1.199					1.0632		-1.004				-0.1388	-0.3724
0.0015		0.079833						-0.29617			-1.30517	-0.42917			-1.03917	-0.40717		-1.24717				0.417333	0.066833			-1.59417								0.899								0.7782						0.015833
-0.0195		0.210833						-0.23417			-1.06117	-0.32117			-1.19617	-0.46017							0.031833			-1.69817								0.943								0.8282						0.121833
0.0225		0.073833						-0.31617				-0.36717				-0.39217																										0.6502						-0.06817
-0.0825																																																-0.04217
-0.055																																																0.033833
-0.117
-0.046
-0.029
0.14
0.008
0.05
0.049
-0.031
0.031
0.049167
-0.02883
0.010167
0.014167
-0.02883
-0.01583
-0.1318
0.0162
0.2482
0.0472
-0.1798
-0.09533
0.118667
0.146667
-0.03833
-0.03333
-0.09833
0.061
-0.052
0.075
-0.019
-0.065
0.135833
-0.20917
0.030833
0.105833
-0.09217
0.028833
0.0232
-0.0048
-0.0178
-0.0828
0.0822
-0.0754
-0.1644
-0.0544
0.1756
0.1186
-0.07767
0.057333
-0.06567
0.175333
-0.19667
0.107333
0.120571
0.165571
-0.08043
-0.05043
0.140571
-0.05543
-0.24043
0.107333
-0.11367
0.087333
0.110333
-0.11667
-0.07467
-0.0704
-0.0334
0.1376
-0.1224
0.0886
-0.13067
0.115333
-0.09767
0.078333
0.043333
-0.00867
0.052333
-0.04267
-0.05067
-0.03767
0.020333
0.058333
-0.2685
-0.1245
0.2905
-0.0085
0.2055
-0.0945
-0.147
0.057
0.218
0.009
-0.227
0.09
-0.13317
-0.06617
-0.00617
0.040833
0.066833
0.097833
-0.01417
-0.12417
0.014833
0.014833
-0.00117
0.109833
0.0325
0.0415
0.0575
-0.0475
0.0475
-0.1315
-0.16667
-0.03667
0.193333
0.004333
0.006333
-0.00067
Imax values
Wild type	G32R	V37G	S76C	E77K	V78F	M80K	M80T	N110D	D120N	L124F	K127R	iH138_1	R142L	T157M	L165Q	R166S	L170R	E178G	E180G	Y182F	Y184H	T185I	Q210H	F225C	Y230H	R232Q	R232P	Y245H	Q249K	P253L	S254F	L256Q	I280F	T281A	T281I	L284R	L284P	L284M	T287I	T288N	L293H	I300T	P301L	Y302C	A305T	A305V	I306T	L310I	F318S
0.3725	0.537014	0.574566	0.311243	0.560659	1.64356	0.237944	0.664414	0.561665	0.989838	1.43089	0.332969	0.680093	0.509599	1.65575	0.338671	0.699999	1.008	0.654915	0.040671	0.789925	0.337021	1.16401	0.885501	0.385754	0.041861	1.17946	0.000673	1.02294	0.845925	0.288965	0.849503	1.05666	0.806791	1.44299	0.647556	0.421749	0.094038	0.859363	1.49736	0.860812	0.685027	0.336726	1.24178	0.785365	1.23851	0.524089	0.91214	0.943885	1.40108
0.593719	0.354323	0.434956	0.432883	0.622311	1.13555	0.246876	1.30418	0.475964	1.06852	0.602271	0.207155	1.18912	0.520197	1.79983	0.140067	0.455561	0.708583	1.27258	0.075212	0.735561	0.80321	1.57092	1.03378	0.796039	0.052439	0.3381	0.000589	0.657709	1.47276	1.02092	0.882884	0.926124	1.02163	0.596967	0.967542	0.706493	0.248094	0.666765	1.13699	0.532997	2.14475	0.247704	0.446589	0.52026	0.980774	0.952268	0.793067	0.896323	1.48412
0.733786	1.4765	0.88051	0.338197	1.38598	0.498883	0.584786	0.564429	0.724082	2.12069	1.23989	0.577755	1.21608	0.374827	1.73784	0.404618	0.673021	0.993691	0.752031	0.09381	1.21728	0.652787	0.602487	1.4645	0.676982	0.089574	0.669169	0.002673	1.36441	0.982042	0.335217	0.912518	1.12913	0.981949	1.04951	0.854814	0.58422	0.270882	0.280304	0.970423	0.842699	1.08856	0.38976	1.08381	0.732729	1.23436	1.23465	1.20741	0.86707	1.54392
1.05953	1.47535	0.895254	0.864383	0.756174	0.348173	0.349313	0.544156	0.991783	0.85325	0.707559	0.258279	1.02608	1.20281	1.75691	0.243645	0.651356	1.12388	0.660427	0.048642	0.947093	1.1435	0.476338	1.61919	0.522365	0.029708	0.490331	0.000526	0.556158	0.390773	0.640347	0.89174	1.35644	1.26225	2.24408	0.314679	0.699548	0.430715	1.03351	1.64757	0.821617	0.918714	0.215084	0.04454	0.519939	0.977507	1.69639	0.815213	1.64133	1.87297
0.939231	0.900553	0.94755	0.40063	0.639341	1.06124	0.309783	1.11987	0.814852	0.611411	1.38414	0.365848	0.701597	0.624098	1.16151	0.230912	1.09179	0.658305	0.760774	0.06254	1.1574	1.00677	1.59025	0.722779	0.732122	0.02003	0.851618	0.002357	1.19813	1.47173	1.01373	0.656372	1.80048	1.48468	0.933323	0.821198	0.847708	0.682661	1.21777	0.672041	1.34571	0.846856	0.475415	0.387202	1.53928	0.24022	0.764902	0.778304	1.23094	2.83281
1.41303	1.24658	1.69744	0.501536	1.11791	0.940942	0.567872	1.23898	1.09522	1.56991	0.33696	0.18682	1.40897	1.81539	0.713256	0.15052	1.83103	0.551006	0.472656	0.170657	1.60111	0.668729	0.978073	1.29311	0.33354	0.033984	0.281275	0.002315	0.915448	1.23792	0.418291	2.20721	1.23333	1.09796	0.699992	0.675611	0.594532	0.65891	0.907639	1.18808	0.486378	1.32789	0.41754	0.356024	0.728557	0.602776	0.995323	0.765145	0.695339	0.893342
1.02913	0.802181	0.535632	0.602672	0.622311	1.4556	0.629448	0.352941	0.79527	0.645132	1.12719	0.501544	1.40416	0.530564	1.15776	0.094645	0.808728	0.841429	0.545066	0.025752	0.754159	0.461897	0.529494	1.6285	0.471727	0.024982	0.744049	0.001684	0.787766	0.649108	0.506305	1.21669	0.432041	1.22232	1.07165	1.19123	0.450371	0.644789	1.15483	1.20647	0.523495	0.535075	0.38008	0.388984	0.450293	1.1622	0.677604	1.17468	1.7314	1.02442
0.683993	0.654969	0.744816	0.503609	0.25853	1.38775	0.568822	0.659115	0.854477	0.446892	1.35715	0.435026	0.865602	1.01321	0.570196	0.301231	1.01249	0.907035	0.680002	0.047007	0.859823	1.05031	1.92898	0.651849	1.11202	0.049317	0.685703	0.001684	0.73224	1.17702	1.43876	1.13154	1.06135	1.1384	0.886143	0.432462	0.49625	0.188077	0.207511	2.83633	0.880113	1.97313	0.416699	0.168362	0.700313	0.495583	0.529434	0.9391	1.21011	0.457942
0.966789	1.315	1.26455	0.578483	0.295316	0.820259	0.494702	0.616726	1.42006	0.390349	1.62132	0.326887	0.680093	0.823606	0.827363	0.183969	1.0501	1.02374	1.23666	0.057635	0.554072	1.07626	0.375341	1.30595	0.50203	0.049317	0.205255	0.002315	1.32848	0.689984	0.893837	1.01777	1.0141	1.39217	0.865923	0.773427	0.303474	0.400867	1.06157	2.01885	0.742929	1.02116	0.455422	0.358696	0.853727	1.18922	1.42796	0.955468	1.01228	0.974744
1.74163	0.742743	0.801951	0.647136	0.411808	1.35487	0.457832	0.572493	0.513055	0.771161	0.89571	0.391125	1.16697	0.645984	1.12506	0.191761	1.25366	1.51363	0.930679	0.055591	0.669751	0.81629	0.477519	1.27321	0.490218	0.139092	0.26132	0.001684	1.25574	0.403649	0.458706	0.784445	0.893614	1.15205	1.04501	0.653875	0.469312	0.308433	1.43943	0.820551	1.06659	0.782421	0.382815	0.16658	0.336998	0.766981	1.03214	1.02736	1.57441	0.351492
1.31477	0.854247	0.895715	0.689065	0.585183	1.76272	0.853328	0.598526	1.00791	0.738802	1.1633	0.477598	1.29471	0.512594	0.757536	0.205065	1.08873	0.546919	1.39231	0.086044	0.883736	0.949954	0.60598	1.0081	0.877962	0.01388	0.659857	0.001263	0.521119	0.724115	0.4852	0.929549	0.323662	1.16924	0.91888	0.802747	0.775101	0.598572	1.80011	0.806245	1.01937	2.55215	0.381132	0.039492	0.737543	0.558533	0.615248	1.01581	1.34838	0.686704
1.1519	0.59507	0.980955	0.614191	0.337553	1.69582	0.319666	0.648748	1.3749	0.524851	0.627691	0.307502	1.1904	0.562817	0.958161	0.385993	1.43597	1.76461	1.18383	0.29451	0.619882	0.555094	0.503802	1.16569	1.18922	0.024216	0.467145	0.000541	1.00186	0.891093	0.524717	0.63866	0.574086	0.823978	0.850838	0.8811	0.744352	0.353919	0.538366	1.19728	1.54198	1.04937	0.371499	0.253582	0.748455	0.856358	0.990572	0.864318	0.820924	0.348988
0.726895	1.00008	0.666718	0.450392	0.621486	0.298014	0.274684	0.656812	0.520427	0.677958	0.293015	0.120261	0.360822	0.506835	0.696379	0.121928	0.884553	1.14023	0.379392	0.080525	0.573079	0.867181	0.888003	0.540292	0.254559	0.03337	0.604916	0.002976	0.427843	0.924816	0.766109	0.961522	0.1512	0.513041	1.61335	0.931782	0.487306	0.339486	0.503836	0.986285	1.46212	0.77467	0.245682	0.895897	0.357371	0.758704	1.10139	0.763374	0.497587	0.573993
1.966	0.906082	0.658194	0.664644	0.636284	0.51715	0.622136	0.811396	0.73491	2.01877	0.648799	0.262186	0.291795	0.562126	0.922264	0.239689	1.12286	0.794831	0.619914	0.071533	0.631327	0.499707	0.642599	0.762746	0.510594	0.049022	0.216637	0.001623	1.06443	0.799123	1.02873	0.719028	0.573791	0.700296	0.666423	0.96591	0.148546	0.411965	1.18796	1.22818	0.62565	0.607909	0.177497	1.1422	0.350782	1.65105	0.648121	0.687758	0.971905	0.580672
1.63403	0.89295	0.754262	1.01666	0.921962	0.279683	0.24441	0.71049	1.43365	0.740771	0.498542	0.203861	0.427653	0.816925	1.2472	0.194695	1.49708	1.38038	0.538814	0.033109	0.825896	0.766217	0.474862	0.771218	0.243928	0.033075	0.566866	0.002706	0.439374	0.54035	1.41816	1.31092	0.52979	0.882386	1.19573	0.227894	0.325502	0.316896	0.870486	1.06178	0.546409	0.375508	0.438602	0.402119	0.761491	0.80956	0.830257	0.753334	0.408027	0.369443
0.632767	1.18361	0.778512	0.700232	0.713894	0.625469	0.170532	0.822251	0.782804	0.902635	1.05902	0.197195	0.465304	0.870486	0.562297	0.152201	1.65012	1.04515	1.31315	0.082391	1.02069	0.61354	0.581331	0.690582	0.336656	0.025692	0.264685	0.001353	1.06207	1.02466	0.528248	0.875154	0.955629	1.14059	1.02066	0.363283	0.248929	0.399728	0.930659	0.926794	0.879044	0.690994	0.222413	0.892349	0.788161	0.565923	0.379943	0.613397	0.679414	0.334794
0.833197	1.12045	0.903802	1.66821	0.458716	0.605194	0.272184	0.691443	0.786483	0.690339	1.43897	0.222747	0.728861	0.896035	1.28163	0.143313	1.63694	0.708478	0.769615	0.088664	0.565444	0.591374	1.0211	0.495111	0.308601	0.054928	0.530204	0.000541	0.660835	1.06251	2.59509	1.01014	0.601846	0.344871	1.14271	0.594769	0.209154	0.372117	0.729708	0.689131	0.519502	0.338844	0.328478	0.341505	0.445223	0.716127	0.499396	0.760236	0.673191	0.883078
0.985524	1.16767	1.17727	1.16031	0.467172	0.329676	0.578808	0.441068	0.601717	0.568639	0.497153	0.116095	1.45866	1.35816	0.88663	0.222747	0.800906	0.579245	0.504652	0.145543	1.25071	0.982208	0.504361	0.758981	0.22739	0.0378	0.385502	0.002435	0.327904	0.957742	0.617915	1.53499	1.20546	1.23107	0.908644	0.601504	0.171003	0.535899	0.776859	1.04759	0.790046	0.493483	0.585524	0.268474	0.766825	0.641912	1.43048	0.631595	0.445096	1.30093
0.550813	0.747445	0.898283	1.10185	0.628432	0.5577	0.139425	0.439229	1.47588	0.826534	0.845716	0.178309	0.853736	0.661602	0.863679	0.129426	0.749882	0.733571	0.64991	0.123586	0.70325	0.691958	0.230237	0.759295	0.308306	0.024511	0.572143	0.000541	0.48343	0.349429	0.625418	0.695171	1.7854	1.3512	0.94002	0.352505	0.090913	0.706584	0.946151	1.18922	0.44174	0.324061	0.156663	0.486978	0.709094	0.715535	1.1079	0.953511	0.692672	0.869679
0.592978	0.748263	0.942022	0.364423	0.478345	0.448271	0.259686	0.856588	0.561044	0.5475	0.333009	0.20886	0.610887	0.605191	1.13275	0.207749	1.0715	1.04703	0.325788	0.110412	1.0761	0.467788	0.586733	0.686817	0.510594	0.0292579	0.226913	0.000541	0.797437	0.656199	0.851649	1.33629	1.32538	0.874977	0.924959	0.339258	0.145299	0.34482	0.725892	0.962428	0.965086	0.613231	0.340654	0.386153	0.399414	0.515658	0.82257	0.527114	0.321714	1.97929
1.00958	0.611936	0.540809	0.366467	0.599139	0.356895	0.347729	0.816733	1.41518	1.05182	0.399944	0.300514	0.853109	0.949584	1.3997	0.193584	1.10078	0.461723	0.477989	0.061061	0.535959	0.97468	0.57503	1.10568	0.513363	0.0204805	0.464102	0.001082	0.939362	0.887061	1.24296	1.77024	0.896416	0.824458	0.539037	0.375856	0.152604	0.686817	0.465666	1.01135	0.530738	0.447357	0.412627	0.334114	0.504523	0.941727	0.944093	1.40156	0.526268	0.684588
0.764012	0.908298	0.987192	0.394672	1.0654	0.266907	0.374392	0.410206	0.888881	0.787578	0.481044	0.245244	0.657951	1.02214	1.00078	0.143036	1.60725	1.08614	0.282183	0.082182	0.902536	1.06167	0.318236	1.36108	0.563326	0.0227311	0.317178	0.002706	0.892349	1.23022	0.403689	1.67058	0.975187	1.14081	1.34383	0.599933	0.075761	0.338859	0.542679	0.84556	0.558236	0.41365	0.413439	0.284144	0.397532	0.687742	0.714057	0.810751	0.598241	2.27251
0.75837	1.36878	1.37001	0.601104	0.66467	0.721566	0.191362	0.667734	1.26495	0.783049	0.61547	0.141647	0.458401	1.24533	0.911694	0.13026	1.50248	0.616049	0.918761	0.084064	0.877651	0.826418	0.202104	0.660775	0.48208	0.0198053	0.361616		0.533399	1.24297	0.44871	0.717518	1.16469	0.876773	1.00026	0.19893		0.421377	1.03955	1.27317	0.582481	0.350671		0.263151		0.336183	0.968634	0.489149	0.509168	1.06131
1.54584	1.08734	0.809579	0.513421	0.888442	0.420497	0.158311	0.377299	0.781169			0.246632	0.445223	1.10022	0.924076	0.152479	1.19822	0.954187	0.348563	0.108739	0.660173	0.630269	0.644798	0.912723	0.374951	0.0213807	0.347729		0.35895	0.609776	0.969454	0.795732	1.09897	0.989709	1.7081	0.484077			1.2295	0.79392	0.476038	0.453271					0.707256	1.3272	1.2403	0.630681
0.996709	0.70575	0.611527	0.752555				0.684289	1.11677				0.531235	1.5327			0.810316	0.584264		0.06378	0.701159	0.791705		1.15236						0.80467																			3.1462	1.11647
0.854653	1.18136	1.26822	0.66753				0.778308	0.916065				1.07545	0.714948			1.22352	0.978026		0.162272	0.728553	0.756156		1.22862						0.772676																			1.1754	0.661529
0.497934	1.00395	0.830222	0.73089					1.04871				0.544215	1.26557			0.928257	0.4933		0.104557	0.750928			1.21791																									0.93753	1.07689
0.43606		1.48402						0.529612				0.683433				1.07513							0.659744																									0.597436	1.72783
1.41614		1.31397						1.36817				0.650982				1.10628							0.985234																										0.729147
0.721436		0.71913						1.11601				1.08713				1.00828							0.640597
1.68216		1.05338						0.70615								0.627941
1.36669		1.15755						3.11439								1.14165
0.760791		1.00795						0.716534								1.43891
0.938624
1.32881
1.15389
0.787262
1.02718
1.08344
1.08547
0.823496
0.637146
0.867608
0.989141
0.675242
0.863462
0.834204
1.13162
0.883274
1.03233
1.24681
1.08762
0.817616
1.66219
1.22078
0.883044
0.815082
0.874059
0.972662
1.27389
0.835298
0.95629
1.07279
1.06441
0.662188
1.12184
0.41162
0.75048
1.25141
1.15413
1.12919
1.17457
0.873925
1.26797
1.16623
0.833772
2.04007
0.796493
1.87894
0.717178
0.692131
1.26905
0.579002
1.00063
0.518055
0.520142
0.778543
0.806095
1.53747
0.866207
1.27177
0.564366
0.999306
1.18761
0.849326
0.737953
1.12679
0.833218
1.14623
1.04291
1.16984
1.07069
1.03062
0.766268
0.710259
1.24735
1.04063
1.25926
0.67779
1.18728
1.09853
1.03901
1.1816
0.761398
1.47215
1.51848
1.58354
1.51099
1.53926
0.747658
0.88084
0.600852
0.410786
0.500369
0.460857
0.774227
1.19138
1.13844
1.06813
1.1133
1.02112
0.718831
0.779534
0.70248
0.988009
1.09899
1.04973
1.13006
0.674183
0.87556
0.951677
0.919892
0.803625
0.737336
1.48513
1.06063
1.44498
0.923238
1.32265
0.801115
0.996723
0.985487
0.707848
0.793002
1.28855
0.618258
1.21671
1.29624
1.0801
0.766096
1.02156
1.22942
1.58262
1.02049
0.397915
0.911433
1.47543
0.45338
0.836649
0.710762
1.12706
1.22148
0.513519
2.04629
0.702972
0.910788
1.25384
0.75134
1.41148
0.83801
1.51385
0.660442
1.53167
0.432443
1.21972
1.09258
0.383824
0.844592
0.739756
1.43256
1.04009
1.15644
0.928165
0.842525
1.33629
0.637874
0.652639
0.931414
1.45766
0.748455
1.05528
0.821632
0.803338
0.833507
1.27963
1.11883
0.86143
0.907647
1.32424
1.04854
1.19746
0.870366
0.874758
1.03478
1.05705
1.24091
0.902996
1.24531
1.03164
0.964493
0.962297
0.862208
0.953198
0.691546
1.00308
0.892098
1.40905
1.00828
0.995944
0.802494
1.31407
0.666007
0.771405
0.975378
0.8811
1.59791
1.5284
0.60484
1.40506
0.743602
0.709733
1.26655
1.0995
0.575908
0.828051
0.856341
1.43966
0.656064
1.27284
0.790779
1.33301
0.588706
1.29259
1.00715
0.974287
1.56395
[truncated: 5 more columns]

## Sheet: Figure 6
Gnomad Variants
p.Ala3Thr
p.Gln6Glu
p.Glu8Asp
p.Glu9Gln
p.Glu9Asp
p.Ala98Thr
p.Ser100Thr
p.Asn110Ser
p.Arg111Gln
p.Val131Met
p.Val136Met
p.Arg139Cys
p.Arg139His
p.Arg142His
p.Thr186Met
p.Gly196Arg
p.Asp197Asn
p.Val200Ile
p.Thr201Ala
p.Glu207Ala
p.Pro209Leu
p.Ile213Val
p.Val214Met
p.Arg217His
p.Ser220Leu
p.Arg221Lys
p.Arg238Trp
p.Arg238Gln
p.Ile255Val
p.Asn268Lys
p.Met308Thr
p.Tyr324Cys
p.Phe331Ser
p.Pro336Ser
p.Lys340Arg
p.Lys341Gln
p.Thr346Ile
p.Arg353Cys
p.Arg353Pro
p.Arg353His
p.Glu357Lys
p.Glu357Ala
p.Arg360Trp
p.Arg360Pro
p.Arg360Gln
p.Asp362Asn
p.Ala363Val
p.His364Tyr
p.Asn366Ser
p.Ile367Thr
p.Ser371Ala
p.Ser371Trp
p.Ser371Leu
p.Glu373Lys
p.Val374Ile
p.Asn376Ser
p.Asn376Thr
p.Glu377Ala
p.Asn379Ser
p.Glu380Ala
p.Gly384Ser
p.Ile385Val
p.Asp387Tyr
p.Asp387Asn
p.Ser391Leu
p.Ala392Pro
p.Ile393Val
p.Ser398Leu
p.Tyr402His
p.Arg409Gln
p.Arg414Gly
p.Arg414Gln
p.Leu421Phe
p.Pro422Ser
p.Pro422Leu
p.His423Gln
p.Arg429Trp
p.Arg429Gln
p.Gln434His
p.Ile437Val
p.Ile439Met
p.Leu442Ile
p.Thr443Ser
p.Asp444Asn
p.Ala447Thr
p.Ile448Val
p.Ile454Asn
p.Pro457Thr

## Sheet: Figure 7a
211119
Construct	Wild-Type	Wild-Type	Wild-Type	Wild-Type	Wild-Type	Wild-Type	F225C	F225C	F225C	F225C	F225C	F225C	Y230H	Y230H	Y230H	Y230H	Y230H	Y230H
File	191121-00-2A1	191121-00-2A2	191121-02-2B4	191121-02-2B5	191121-02-2B6	191121-03-2B4	191118-03-2B4	191118-03-2B5	191118-03-2B6	191121-01-2A1	191121-01-2A2	191121-02-2A1	191118-04-2A1	191118-04-2A2	191118-04-2A3	191121-03-2A1	191121-03-2A2	191121-04-2A1
log [GABA]	I (nA)	I (nA)	I (nA)	I (nA)	I (nA)	I (nA)	I (nA)	I (nA)	I (nA)	I (nA)	I (nA)	I (nA)	I (nA)	I (nA)	I (nA)	I (nA)	I (nA)	I (nA)
-6	-0.198486	-0.306496	-0.117146	-0.106831	-0.50027	-0.0927544	-0.141527	-1.0428	-0.502966	-0.146915	-1.23372	-0.0512409				-0.096451	-1.31352	-0.188912
-5.5	-0.93828	-0.923729	-3.32193	-0.0770416	-3.3331	-0.648491	-0.236326	-1.15057	-0.563866	-0.369971	-1.38076	-0.119346	-0.387741	-1.4922	-0.526474	-0.204043	-1.64979	-0.48286
-5	-14.4013	-4.92439	-15.9208	-7.66781	-16.6123	-4.85716	-0.787022	-1.502	-1.34412	-0.162591	-1.84709	-0.267323	-0.806295	-1.49155	-2.65624	-1.31386	-2.19093	-0.0679257
-4.5	-106.042	-41.1985	-118.597	-68.1752	-119.108	-49.0917	-2.16314	-4.81957	-4.45921	-2.26699	-4.46517	-1.11917	-2.36894	-3.82109	-5.0837	-1.33148	-3.15775	-0.63458
-4	-676.753	-300.425	-735.798	-478.321	-726.867	-352.703	-9.82351	-19.7376	-20.5849	-10.4322	-15.3746	-5.22905	-6.28224	-8.39572	-11.3524	-3.91449	-4.51874	-2.04005
-3.5	-2242.84	-1273.35	-2383.48	-1938.91	-2293.63	-1516.27	-51.3814	-106.779	-109.042	-52.7183	-78.0025	-28.7532	-15.2499	-19.8519		-9.8212	-7.57576	-6.08285
-3	-3916	-2483.22	-3922.46	-3292.39	-3720	-2738.62	-242.673	-496.056	-482.1	-254.752	-374.817	-142.03	-31.9324	-43.3195		-21.1035	-14.9582	-12.6811
-2.5	-4490.39	-3124.15	-4563.93	-3824.81	-4545.67	-3346.26	-712.446	-1390.09	-1246.43	-780.845	-1134.54	-475.98	-57.4117	-77.1887	-121.27	-38.2029	-27.3726	-22.3219
-2	-4489.68	-3034.09	-4501.44	-3795.79	-4615.88	-3196.14	-1332.14	-2631.7	-2298.79	-1518.76	-2176.8	-991.278	-99.6383	-131.044	-225.808	-65.052	-45.1019	-38.4917
-1.5							-1714	-3537.28	-3008.26	-2321.31	-3253.26	-1482.01
-1
-0.5
100720
Construct	Wild-Type	Wild-type	Wild-type	Wild-type	Wild-type	E180G	E180G	E180G	E180G	E180G	E180G	Y182F	Y182F	Y182F	Y182F	Y182F
File	200710-00-2A1	200710-00-2A2	200710-00-2A3	200710-04-2A3	200710-07-2A1	200710-01-2B4	200710-01-2B5	200710-01-2B6	200710-05-2B4	200710-05-2B5	200710-05-2B6	200710-02-2A1	200710-02-2A2	200710-06-2A1	200710-06-2A2	200710-06-2A3
log [GABA]	I (nA)	I (nA)	I (nA)	I (nA)	I (nA)	I (nA)	I (nA)	I (nA)	I (nA)	I (nA)	I (nA)	I (nA)	I (nA)	I (nA)	I (nA)	I (nA)
-6.5	-0.393969	-0.116375	-0.146049	-0.0657082	-0.0151176	-0.201424	-0.364035	-1.48009	-0.261398	-0.155422	-1.62756	-0.422623	-0.224245	-0.802838	-0.188633	-0.314363
-6	-1.75522	-0.106163	-0.991302	-0.331068	-0.161789	-0.588875	-0.237734	-2.19141	-0.287842	-1.73732	-2.61127	-1.72861	-0.465382	-2.46701	-0.293779	-1.5512
-5.5	-7.49257	-1.44657	-7.691	-4.02124	-1.72312	-0.201668	-0.655296	-2.62132	-0.610188	-0.830323	-3.94748	-0.415489	-0.722815	-0.484953	-2.62947	-2.76154
-5	-57.9749	-22.9925	-56.5597	-34.4012	-12.5212	-0.881348	-3.75966	-5.45442	-1.76297	-1.71379	-6.86835	-2.74597	-1.88393	-2.02524	-3.41945	-7.46453
-4.5	-429.838	-180.739	-425.379	-256.239	-100.074	-3.65565	-8.922	-13.1638	-5.53912	-7.07006	-16.5334	-14.3134	-9.40977	-7.68564	-15.5591	-32.3047
-4	-2145.27	-1060.65	-1862.88	-1351.99	-615.558	-11.4705	-24.6439	-33.1414	-14.437	-20.2249	-46.4884	-83.357	-55.8781	-46.6384	-90.9005	-177.258
-3.5	-4815.01	-3099.81	-3693.19	-3225.04	-1918.5	-32.3514	-54.083	-78.5436	-38.5718	-62.0247	-122.938	-478.617	-326.075	-289.671	-524.746	-1040.48
-3	-6566.76	-4254.99	-3936.31	-4447.64	-3048.84	-72.049	-118.611	-157.83	-82.4402	-105.189	-273.591	-1692.54	-1334.52	-1390.27	-2106.88	-3633.28
-2.5	-8162.15	-4650.2	-4193.49	-4912.91	-3589.23	-120.394	-210.488	-274.142	-137.986	-186.043	-494.038	-3015.63	-2709.81	-3571.74	-4327.75	-6704.66
-2	-8571.08	-4560.25	-4760.25	-4685.26	-3779.13	-198.68	-368.171	-459.377	-237.983	-305.683	-835.271	-3865.44	-3598.57	-5956.05	-5663.09	-7833.77
-1.5
210820
Construct	Wild-Type	Wild-Type	Wild-Type	Wild-Type	Wild-Type	Wild-Type	Wild-Type	E180G	E180G	E180G	E180G	E180G	E180G	Y182F	Y182F	Y182F	Y182F	Y182F	Y182F
File	200821-00-2A1	200821-00-2A2	200821-00-2A3	200821-04-2A1	200821-04-2A2	200821-05-2A1	200821-05-2A3	200821-01-2B4	200821-01-2B5	200821-01-2B6	200821-06-2B4	200821-06-2B5	200821-06-2B6	200821-02-2A1	200821-02-2A2	200821-02-2A3	200821-07-2A1	200821-07-2A2	200821-07-2A3
log [GABA]	I (nA)	I (nA)	I (nA)	I (nA)	I (nA)	I (nA)	I (nA)	I (nA)	I (nA)	I (nA)	I (nA)	I (nA)	I (nA)	I (nA)	I (nA)	I (nA)	I (nA)	I (nA)	I (nA)
-6.5	-0.0172997	-0.0933428	-0.340755	0.0491607	-0.357706	-0.0153091	-0.72542	-0.155624	-0.228677	-1.13157	-0.27483	-0.432731	-0.818111	-0.512259	-2.52549	-0.915527	-0.0671444	-0.103806	-0.331026
-6	-0.649849	-0.151841	-0.335499	0.0692401	-1.90575	0.103009	-0.921219	-0.625549	-0.187381	-0.847235	-0.818745	-0.638715	-0.998608	-0.562084	-2.69364	-1.4527	-0.0589046	-0.393393	-0.215759
-5.5	-4.29929	-7.82818	-3.45337	-5.06214	-9.34249	-1.2145	-4.04849	-1.30415	-1.24488	-2.37773	-1.55201	-1.97003	-0.93399	-0.733356	-2.34799	-2.44608	-0.563601	-1.22474	-0.563148
-5	-31.9475	-33.0648	-33.6613	-36.0952	-56.8411	-15.6414	-24.3832	-4.45654	-4.03753	-6.23747	-4.91956	-4.88544	-1.65621	-1.60684	-3.69169	-4.59632	-2.25962	-3.69632	-1.04887
-4.5	-220.872	-252.276	-243.529	-263.583	-364.488	-114.951	-185.398	-11.0119	-9.99782	-17.1356	-14.0434	-13.2239	-5.39029	-6.7092	-8.90304	-18.4834	-11.23	-16.1528	-6.4041
-4	-942.982	-1144.81	-1351.03	-1365.53	-1456.75	-673.588	-1092.17	-28.2575	-28.3432	-45.6515	-38.2134	-33.8884	-15.594	-38.4615	-43.5779	-95.1105	-56.3959	-89.0761	-37.1128
-3.5	-2010.16	-2202.76	-3161.45	-3400.96	-2803.55	-1869.02	-3264.26	-62.8708	-71.9238	-114.858	-93.1916	-83.4636	-39.1097	-257.248	-208.683	-544.245	-326.096	-498.973	-217.088
-3	-2487.29	-2520.93	-4694.01	-4765.43	-3512.18	-2706.55	-4904.51	-138.965	-150.563	-241.8	-194.053	-174.493	-91.7609	-1239.41	-859.85	-2133.66	-1273.48	-1916.83	-873.949
-2.5	-2573.08	-2700.31	-5242.31	-5225.42	-3745.39	-2912.77	-5935.36	-232.227	-263.649	-418.541	-345.033	-311.32	-170.507	-3145.27	-1813.01	-4465.07	-2523.85	-3935.42	-1855.82
-2	-2680.15	-2959.47	-6429.13	-5486.04	-3736.1	-2978.26	-6481.53	-394.323	-424.23	-696.369	-591.446	-527.6	-292.093	-4881.12	-2703.92	-5980.92	-3363.36	-5146.17	-2563.4
-1.5
100920
Construct	Wild-Type	Wild-Type	Wild-Type	Wild-Type	Wild-Type	Wild-Type	F225C	F225C	F225C	F225C	F225C	F225C	Y230H	Y230H	Y230H	Y230H	Y230H	Y230H
File	200910-00-2A1	200910-00-2A3	200910-03-2A1	200910-03-2A2	200910-03-2A3	200910-06-2A2	200910-01-2A1	200910-01-2A2	200910-01-2A3	200910-04-2A1	200910-04-2A2	200910-04-2A3	200910-01-2B4	200910-01-2B5	200910-01-2B6	200910-04-2B4	200910-04-2B5	200910-04-2B6
log [GABA]	I (nA)	I (nA)	I (nA)	I (nA)	I (nA)	I (nA)	I (nA)	I (nA)	I (nA)	I (nA)	I (nA)	I (nA)	I (nA)	I (nA)	I (nA)	I (nA)	I (nA)	I (nA)
-6.5	-1.35758	-1.40258	-0.756786	-1.03841	-0.451456	-0.973745	-0.435863	-0.337632	-0.395053	-0.839653	-0.373737	-1.30715	-0.420887	-0.240345	-1.46453	-0.400826	-0.771446	-0.56216
-6	-3.66544	-2.71815	-2.21136	-2.54835	-2.98194	-0.946733	-1.2229	-0.622136	-0.522837	-1.13625	-1.15459	-0.738758	-0.598389	-0.600395	-1.50052	-0.658672	-0.466244	-0.838577
-5.5	-14.4457	-11.9743	-10.6507	-9.9253	-12.2899	-5.50634	-0.723018	-0.515712	-1.20283	-1.5956	-0.422951	-0.441296	-0.760651	-1.75462	-3.16902	-0.569973	-0.69289	-1.20299
-5	-90.4407	-82.4097	-65.3881	-59.9511	-80.5967	-15.3812	-1.53846	-1.50472	-2.23421	-3.3015	-0.752827	-1.42676	-1.62142	-2.40215	-6.47219	-0.870579	-0.807491	-1.73075
-4.5	-465.283	-548.271	-460.022	-414.046	-546.639	-116.874	-4.00293	-4.0189	-7.52666	-10.086	-2.32881	-3.90307	-4.75565	-6.31852	-15.3852	-1.08502	-2.06107	-3.11175
-4	-1331.44	-2575.65	-2150.23	-1802.47	-2162.1	-599.935	-14.1995	-17.1796	-32.5339	-43.428	-9.02208	-15.9671	-11.8693	-12.43	-37.2393	-2.62816	-4.98001	-7.02691
-3.5	-2267.8	-5760.05	-4466.09	-3408.24	-3996.03	-1672.74	-74.9881	-87.7376	-162.938	-227.043	-41.5791	-77.7397	-29.0188	-28.7731	-87.2616	-7.50616	-12.0419	-16.7347
-3	-2865.1	-7564.22	-5878.74	-4326.12	-5090.08	-2382.32	-329.093	-385.662	-691.824	-972.657	-188.187	-355.201	-60.0891	-59.6834	-173.288	-14.8543	-25.5951	-35.7778
-2.5	-3217.91	-8369.49	-6514.79	-4932.69	-5728.85	-2456.6	-916.99	-1009.83	-1814.12	-2579.85	-523.291	-1030.42	-103.12	-102.868	-290.999	-27.1572	-45.579	-67.618
-2	-3363.47	-8903.97	-7135.76	-5429.63	-5980.94	-2583.12	-1700	-1659.64	-2972.59	-4027.5	-861.976	-1728.8	-167.063	-166.553	-470.614	-46.7212	-81.9184	-113.445
-1.5

## Sheet: Figure 7b
141119
Construct	Wild-Type	Wild-Type	Wild-Type	Wild-Type	Wild-Type	E178G	E178G	E178G	E178G	E178G	E178G	E178G	K127R	K127R	K127R	K127R	K127R	K127R	L124F	L124F	L124F	L124F	L124F	L124F	R232Q	R232Q	R232Q	R232Q	R232Q	R232Q
File	191114-00-2A1	191114-00-2A2	191114-00-2A3	191114-07-2B5	191114-07-2B6	191114-03-2A1	191114-03-2A3	191114-04-2B5	191114-04-2B6	191114-08-2A1	191114-08-2A2	191114-08-2A3	191114-02-2A1	191114-02-2A2	191114-02-2A3	191114-05-2B4	191114-05-2B5	191114-05-2B6	191114-06-2A1	191114-06-2A2	191114-06-2A3	191114-01-2B4	191114-01-2B5	191114-01-2B6	191114-04-2A1	191114-04-2A2	191114-04-2A3	191114-03-2B4	191114-03-2B5	191114-03-2B6
log [GABA]	I (nA)	I (nA)	I (nA)	I (nA)	I (nA)	I (nA)	I (nA)	I (nA)	I (nA)	I (nA)	I (nA)	I (nA)	I (nA)	I (nA)	I (nA)	I (nA)	I (nA)	I (nA)	I (nA)	I (nA)	I (nA)	I (nA)	I (nA)	I (nA)	I (nA)	I (nA)	I (nA)	I (nA)	I (nA)	I (nA)
-6	0	0	0	0	0	0	-1	0	0	-0.0636454	-1.40429	-0.148409	-0.0521307	-1.23917	-0.645139	-0.148835	-0.318716	-0.42779	-4.33844	-2.35169	-12.8474	-2.2778	-10.8814	-1.35771	-0.288156	-0.798886	-1.00195	-0.337771	-3.70388	-0.714341
-5.5	0	0	0	0	0	0	0		-1	-0.211354	-1.14361	-1.54028	-0.0864944	-0.855589	-1.59712	-0.185437	-0.120524	-0.560656	-39.3005	-17.0413	-70.6851	-13.4691	-69.6758	-6.69993	-0.263709	-1.27201	-1.24722	-0.809821	-1.47013	-0.453467
-5	0	0	0	0	0	-1	-3	0	-1	-0.487367	-0.450328	-1.9122	-0.332347	-1.88807	-1.76474	-0.227215	-0.315501	-0.329304	-268.772	-99.5104	-326.022	-96.472	-402.803	-44.9711	-0.896691	-0.60312	-1.24733	-0.722979	-0.0611362	-0.641912
-4.5	-19.6	-25.49	-32.96	-55.75	-100.11	-3	-15	-14	-3	-3.70521	-2.59514	-4.34611	-1.4556	-2.61122	-4.99358	-1.14176	-2.11515	-1.10984	-1368.15	-495.088	-1321.47	-561.139	-2065.68	-254.733	-3.11313	-2.04841	-2.20639	-1.19059	-1.28706	-1.05308
-4	-196	-229.41	-329.6	-501.75	-700.77	-15	-77	-7	-17	-18.1208	-13.8336	-16.0639	-8.05468	-6.32211	-20.1836	-6.60809	-11.477	-4.337	-3515.4	-1305.2	-3032.89	-1728.92	-5002.35	-814.318	-11.4823	-5.48479	-7.07757	-4.79821	-9.55115	-4.06735
-3.5	-764.4	-1019.6	-1384.32	-1895.5	-2402.64	-95	-450	-121	-105	-114.457	-75.4099	-106.318	-49.1584	-30.3186	-112.016	-36.8948	-70.2634	-25.9764	-4999.87	-2014.84	-4125.18	-2902.17	-7259.64	-1342.01	-58.5675	-24.0222	-34.8319	-26.4338	-48.5655	-19.1052
-3	-1470	-2192.14	-2801.6	-3791	-3904.29	-477	-1862	-586	-515	-577.839	-388.806	-504.84	-242.931	-156.062	-524.454	-181.319	-337.267	-127.181	-5704.92	-2380.51	-4637.8	-3653.83	-8629.06	-1814.77	-311.21	-122.705	-181.15	-133.067	-255.338	-97.9228
-2.5	-1724.8	-2982.33	-3658.56	-4961.75	-4905.39	-1471	-4113	-1608	-1448	-1687.85	-1120.91	-1405.05	-742.74	-462.28	-1410.97	-554.476	-894.365	-386.814	-5948.25	-2709.48	-5094.55	-4118.18	-9231.34	-2041.99	-1205.39	-462.665	-716.887	-520.419	-972.943	-370.546
-2	-1705.2	-3135.27	-3856.32	-5407.75	-5105.61	-2614	-5743	-2966	-2604	-3142.42	-1965.84	-2318.59	-1324.23	-821.469	-2387.32	-1013.77	-1502.06	-725.655	-5908.15	-2554.75		-4349.39	-9077.48	-1839.7	-3304.48	-1129.52	-1902.58	-1418.6	-2580.7	-898.839
-1.5						-3446	-6696	-3957	-3475	-4003.33	-2487.12	-2868.11	-1751.8	-1090.25	-3040.04	-1358.94	-1924.66	-982.981							-6205.8	-1779.3	-3521.08	-2579.51	-4480.56	-1479.58
211119
Construct	Wild-Type	Wild-Type	Wild-Type	Wild-Type	Wild-Type	Wild-Type	T185I	T185I	T185I	T185I	T185I	T185I
File	191121-00-2A1	191121-00-2A2	191121-02-2B4	191121-02-2B5	191121-02-2B6	191121-03-2B4	191118-00-2B4	191118-00-2B5	191118-00-2B6	191121-00-2B4	191121-00-2B5	191121-00-2B6
log [GABA]	I (nA)	I (nA)	I (nA)	I (nA)	I (nA)	I (nA)	I (nA)	I (nA)	I (nA)	I (nA)	I (nA)	I (nA)
-6	-0.198486	-0.306496	-0.117146	-0.106831	-0.50027	-0.0927544	-11.2946	-35.0235	-27.0764	-0.398301	-0.240927	-1.24308
-5.5	-0.93828	-0.923729	-3.32193	-0.0770416	-3.3331	-0.648491	-75.838	-144.274	-166.058	-0.748175	-1.34243	-1.48479
-5	-14.4013	-4.92439	-15.9208	-7.66781	-16.6123	-4.85716	-499.043	-648.93	-957.539	-4.3483	-5.79025	-7.46449
-4.5	-106.042	-41.1985	-118.597	-68.1752	-119.108	-49.0917	-2207.03	-2410.99	-3224.17	-26.2235	-21.8548	-43.2058
-4	-676.753	-300.425	-735.798	-478.321	-726.867	-352.703	-4615.65	-4973.55	-4947.73	-91.1045	-77.2157	-137.057
-3.5	-2242.84	-1273.35	-2383.48	-1938.91	-2293.63	-1516.27	-5909.15	-6282.11	-5456.6	-156.933	-128.815	-209.44
-3	-3916	-2483.22	-3922.46	-3292.39	-3720	-2738.62	-6605.54	-6754.41	-5967.38	-185.435	-151.595	-220.467
-2.5	-4490.39	-3124.15	-4563.93	-3824.81	-4545.67	-3346.26	-6878.59	-6893.54	-5075.49	-200.713	-163.465	-241.959
-2	-4489.68	-3034.09	-4501.44	-3795.79	-4615.88	-3196.14
-1.5
-1
-0.5
100720
Construct	Wild-Type	Wild-type	Wild-type	Wild-type	Wild-type	Y184H	Y184H	Y184H	Y184H	Y184H	Y184H
File	200710-00-2A1	200710-00-2A2	200710-00-2A3	200710-04-2A3	200710-07-2A1	200710-02-2B4	200710-02-2B5	200710-02-2B6	200710-06-2B4	200710-06-2B5	200710-06-2B6
log [GABA]	I (nA)	I (nA)	I (nA)	I (nA)	I (nA)	I (nA)	I (nA)	I (nA)	I (nA)	I (nA)	I (nA)
-6.5	-0.393969	-0.116375	-0.146049	-0.0657082	-0.0151176	-0.187168	-0.553946	-1.2467	38.0924	-4.13943	8.35735
-6	-1.75522	-0.106163	-0.991302	-0.331068	-0.161789	-0.0646286	-0.215231	-1.67666	39.1951	-2.16338	6.83439
-5.5	-7.49257	-1.44657	-7.691	-4.02124	-1.72312	-0.0996704	-1.19897	-1.67429	39.677	-0.423429	4.9133
-5	-57.9749	-22.9925	-56.5597	-34.4012	-12.5212	-0.791988	-4.75952	-3.94255	36.7091	0.200211	4.33594
-4.5	-429.838	-180.739	-425.379	-256.239	-100.074	-5.14934	-25.9286	-15.1205	20.4936	-8.36342	-11.1414
-4	-2145.27	-1060.65	-1862.88	-1351.99	-615.558	-34.4671	-164.663	-92.9234	-100.829	-77.0023	-86.5602
-3.5	-4815.01	-3099.81	-3693.19	-3225.04	-1918.5	-222	-855.719	-514.567	-773.531	-505.215	-430.159
-3	-6566.76	-4254.99	-3936.31	-4447.64	-3048.84	-794.977	-2375.53	-1520.91	-2617.6	-1930.81	-1487.01
-2.5	-8162.15	-4650.2	-4193.49	-4912.91	-3589.23	-1291.79	-3520.88	-2567.2	-4475.85	-3799.13	-2603.65
-2	-8571.08	-4560.25	-4760.25	-4685.26	-3779.13	-1648.84	-3930.31	-3194.17	-5595.35	-4925.73	-3272.47
-1.5
230720
Construct	Wild-Type	Wild-Type	Wild-Type	Wild-Type	Wild-Type	Wild-Type	E178G	E178G	E178G	E178G	E178G	E178G	K127R	K127R	K127R	K127R	K127R	K127R	K127R	K127R	L124F	L124F	L124F	L124F	L124F	L124F	R232Q	R232Q	R232Q	R232Q	R232Q	R232Q	R232Q	R232Q
File	200723-00-2A1	200723-00-2A2	200723-04-2A2	200723-04-2A3	200723-09-2A1	200723-09-2A2	200723-03-2A1	200723-03-2A3	200723-07-2A1	200723-07-2A2	200723-07-2A3	200723-09-2B4	200723-02-2A1	200723-02-2A2	200723-02-2A3	200723-06-2A2	200723-06-2A3	200723-08-2A1	200723-08-2A2	200723-08-2A3	200723-01-2B4	200723-01-2B5	200723-01-2B6	200723-05-2B4	200723-05-2B5	200723-05-2B6	200723-03-2B4	200723-03-2B5	200723-03-2B6	200723-07-2B4	200723-07-2B5	200723-07-2B6	200723-09-2B5	200723-09-2B6
log [GABA]	I (nA)	I (nA)	I (nA)	I (nA)	I (nA)	I (nA)	I (nA)	I (nA)	I (nA)	I (nA)	I (nA)	I (nA)	I (nA)	I (nA)	I (nA)	I (nA)	I (nA)	I (nA)	I (nA)	I (nA)	I (nA)	I (nA)	I (nA)	I (nA)	I (nA)	I (nA)	I (nA)	I (nA)	I (nA)	I (nA)	I (nA)	I (nA)	I (nA)	I (nA)
-6.5	-0.587975	-1.47786	-3.43141	-3.51386	-1.07256	-1.41539	-1.58548	-3.39205	-0.394455	-2.40515	-2.34643	-0.149982	-0.411415	-0.984802	-3.0911	-2.19521	-0.898834	-0.371849	-1.31732	-3.59514	-0.430254	-0.103848	-0.430748	-0.165932	-0.905936	-2.47627	-0.164894	-0.228951	-0.695253	-0.540462	-0.318985	-0.810114	-0.116838	-0.775447
-6	-0.845215	-1.61275	-2.55491	-2.44521	-1.80713	-2.0586	-0.603699	-8.04507	-0.723816	-2.65168	-1.87137	-0.732304	-0.329544	-2.47517	-2.84609	-1.65766	-7.31351	-0.259361	-1.93437	-7.85331	-1.89801	-0.616996	-2.37417	-1.10325	-3.9425	-8.51099	-0.162769	-0.160702	-0.715393	-0.363647	-0.176188	-0.824341	-0.15465	-0.915776
-5.5	-7.38159	-3.91848	-4.99852	-6.56222	-3.20835	-4.73585	-0.63842	-1.13535	-0.542397	-1.21629	-4.19072	-0.219007	-0.670395	-1.60516	-2.87024	-1.33241	-7.84543	-0.477608	-1.50446	-6.39608	-17.3239	-8.2568	-16.0392	-11.2991	-26.2579	-51.8679	-0.207043	-0.0961227	-1.05853	-0.645836	-0.237635	-0.690899	-0.324915	-0.704101
-5	-50.6454	-27.2033	-21.8611	-24.8855	-24.1287	-19.4004	-2.7547	-3.49251	-0.546677	-1.64526	-6.61105	-0.566338	-1.79915	-2.04478	-2.32383	-2.10264	-4.80794	-0.592628	-1.83924	-2.68533	-107.493	-58.7064	-117.99	-80.3482	-189.131	-364.116	-0.555721	-0.655655	-1.38104	-0.510303	-0.816143	-1.7544	-0.488731	-1.1126
-4.5	-356.192	-189.997	-166.387	-184.546	-134.857	-153.907	-6.92762	-6.56074	-0.82003	-3.19151	-9.79851	-2.77518	-0.754593	-3.94619	-3.72893	-3.25625	-7.54038	-0.496216	-1.79715	-7.0446	-516.958	-281.749	-591.869	-409.239	-909.05	-1769.15	-2.18272	-0.465187	-2.41806	-2.04638	-2.05483	-0.823458	-0.940786	-1.40539
-4	-1725.66	-1161.12	-1033.29	-954.474	-672.055	-972.797	-31.4544	-24.7744	-12.7269	-14.9555	-28.1078	-15.703	-3.91306	-6.2735	-4.45296	-6.22509	-10.53	-1.65112	-4.76924	-5.28211	-1344.98	-634.075	-1423.18	-1019.81	-2095.1	-4061.73	-4.73783	-5.3254	-9.79643	-3.92244	-7.83518	-3.03419	-4.39068	-4.87902
-3.5	-3689.5	-3566.4	-3520.09	-2647.53	-1781.06	-3162.11	-121.805	-97.5938	-78.891	-82.6762	-158.585	-99.4613	-21.3583	-35.0339	-37.9531	-27.8741	-37.849	-10.4713	-21.576	-33.5811	-2251.73	-986.243	-2100.35	-1597.31	-2875.06	-5790.68	-26.0386	-27.3202	-56.2493	-13.4613	-40.25	-14.4479	-24.3279	-21.4744
-3	-4665.52	-5464.26	-4610.99	-3362.58	-2427.87	-4603.7	-360.573	-373.717	-402.17	-373.591	-781.917	-486.584	-109.154	-184.234	-176.43	-137.387	-179.265	-58.5629	-102.512	-158.287	-2783.09	-1127.65	-2538.62	-1926.99	-3237.54	-6898.78	-125.901	-133.478	-285.699	-61.7542	-192.401	-76.02	-126.9	-103.941
-2.5	-5013.23	-6766.15	-5008.69	-3646.9	-2783.99	-4528.97	-765.681	-882.367	-1130.31	-961.76	-2245.9	-1350.84	-318.77	-563.414	-440.643	-409.044	-481.933	-164.711	-289.824	-431.74	-2800.11	-1253.22	-2802.48	-2233.4	-3460.1	-7538.47	-435.968	-470.998	-985.726	-253.259	-644.166	-283.053	-500.413	-367.604
-2	-5241.16	-7347.23	-5293.3	-3394.85	-3199.48	-4689.49	-1113.22	-1366.4	-1768.23	-1555.6	-3668.79	-2151.59	-433.33	-943.569	-734.461	-710.235	-802.001	-278.342	-490.003	-720.216	-2585.09	-1294.35	-3050.82	-2774.51	-3641.19	-7993.82	-1042.49	-1211.44	-2178.2	-562.205	-1350.84	-646.74	-1219.86	-839.294
-1.5									-2231.64	-1940.46	-4727.79	-2770.65						-418.005	-642.188	-752.222										-780.361	-2040.63	-953.473	-1909.08	-1387.52
70820
Construct	Wild-Type	Wild-Type	Wild-Type	Wild-Type	Wild-Type	D120N	D120N	D120N	D120N	D120N
File	200807-00-2A1	200807-00-2A3	200807-04-2A2	200807-07-2A2	200807-07-2A3	200807-00-2B4	200807-00-2B5	200807-00-2B6	200807-04-2B4	200807-04-2B5
log [GABA]	I (nA)	I (nA)	I (nA)	I (nA)	I (nA)	I (nA)	I (nA)	I (nA)	I (nA)	I (nA)
-6.5	-0.0087924	0.0417709	-0.0395393	-0.0998684	-1.39602	-0.251587	-0.346458	-0.627426	-0.2472	-0.110725
-6	-1.09876	-0.169197	-0.820827	-1.08343	-0.452853	-0.266872	-0.662405	-0.621094	-0.803318	-0.0618477
-5.5	-7.52933	-3.58445	-8.86942	-12.1315	-5.76675	-2.84383	-1.63496	-1.89597	-2.25395	-0.693819
-5	-58.9673	-41.7231	-54.2193	-88.1841	-45.352	-10.0076	-5.93127	-8.59662	-7.29119	-4.67288
-4.5	-421.427	-301.33	-420.753	-730.67	-320.369	-42.9588	-27.8757	-40.0349	-32.6269	-23.1117
-4	-1803.48	-1728.52	-2009.9	-3085.04	-1091.39	-221.947	-150.076	-212.505	-171.841	-125.672
-3.5	-3840.51	-4504.21	-5140.7	-5315.72	-1852.6	-928.959	-676.362	-1096.24	-754.681	-553.88
-3	-4998.83	-7342.28	-6896.53	-5926.59	-2151.08	-1980.32	-1731.96	-3115.25	-1652.82	-1231.25
-2.5	-5482.14	-7293.38	-7257.69	-6209.08	-2423.66	-2609.48	-2653.53	-5033.31	-2198.59	-1642.56
-2	-5925.96		-7190.82	-6646.65	-2416.84	-2906.31	-3137.34	-6225.63	-2504.8	-1795.38
-1.5
210820
Construct	Wild-Type	Wild-Type	Wild-Type	Wild-Type	Wild-Type	Wild-Type	Wild-Type	Y184H	Y184H	Y184H	Y184H	Y184H
File	200821-00-2A1	200821-00-2A2	200821-00-2A3	200821-04-2A1	200821-04-2A2	200821-05-2A1	200821-05-2A3	200821-02-2B4	200821-02-2B5	200821-02-2B6	200821-07-2B4	200821-07-2B5
log [GABA]	I (nA)	I (nA)	I (nA)	I (nA)	I (nA)	I (nA)	I (nA)	I (nA)	I (nA)	I (nA)	I (nA)	I (nA)
-6.5	-0.0172997	-0.0933428	-0.340755	0.0491607	-0.357706	-0.0153091	-0.72542	-0.23506	-0.168337	-0.642255	-0.353683	-0.135483
-6	-0.649849	-0.151841	-0.335499	0.0692401	-1.90575	0.103009	-0.921219	-0.250584	-0.139454	-0.712365	-0.575798	-0.181133
-5.5	-4.29929	-7.82818	-3.45337	-5.06214	-9.34249	-1.2145	-4.04849	-0.449299	-0.243938	-0.694873	-2.36226	-0.318378
-5	-31.9475	-33.0648	-33.6613	-36.0952	-56.8411	-15.6414	-24.3832	-2.24644	-1.76018	-3.74304	-7.60658	-1.59289
-4.5	-220.872	-252.276	-243.529	-263.583	-364.488	-114.951	-185.398	-15.5606	-11.6915	-15.6965	-36.2848	-12.0796
-4	-942.982	-1144.81	-1351.03	-1365.53	-1456.75	-673.588	-1092.17	-94.8897	-72.6788	-93.9081	-212.406	-71.8498
-3.5	-2010.16	-2202.76	-3161.45	-3400.96	-2803.55	-1869.02	-3264.26	-539.104	-429.997	-576.137	-990.621	-395.974
-3	-2487.29	-2520.93	-4694.01	-4765.43	-3512.18	-2706.55	-4904.51	-1973.09	-1427.14	-2106.56	-2222.95	-1181.62
-2.5	-2573.08	-2700.31	-5242.31	-5225.42	-3745.39	-2912.77	-5935.36	-3204.26	-2333.83	-3797.2	-3037.53	-1914.95
-2	-2680.15	-2959.47	-6429.13	-5486.04	-3736.1	-2978.26	-6481.53	-2934.38	-2827.52	-4697.18	-3308.84	-2237.25
-1.5
40920
Construct	Wild-Type	Wild-Type	Wild-Type	Wild-Type	Wild-Type	Wild-Type	D120N	D120N	D120N	D120N	D120N	D120N
File	200904-00-2A2	200904-00-2A3	200904-03-2A1	200904-03-2A2	200904-03-2A3	200904-06-2A1	200904-00-2B4	200904-00-2B5	200904-00-2B6	200904-03-2B4	200904-03-2B5	200904-03-2B6
log [GABA]	I (nA)	I (nA)	I (nA)	I (nA)	I (nA)	I (nA)	I (nA)	I (nA)	I (nA)	I (nA)	I (nA)	I (nA)
-6.5	-0.195991	-7.69823	-0.620022	-0.154751	-0.164623	-0.108868	-1.36433	-0.503608	-0.647444	-0.449268	-0.358341	-1.55723
-6	-0.143271	-8.16744	-0.973385	-0.112144	-1.19411	-0.162441	-1.46551	-0.536383	-0.482254	-0.907604	-0.234779	-1.95236
-5.5	-0.127005	-10.9823	-7.85028	-2.40609	-3.77331	-1.27457	-1.1704	-0.302912	-0.553345	-1.50278	-0.501545	-4.79343
-5	-10.2145	-39.5617	-50.7821	-10.9435	-26.4402	-20.0377	-0.932411	-0.101843	-0.570442	-5.33218	-2.81895	-9.98904
-4.5	-98.0646	-266.24	-319.498	-79.8071	-202.664	-117.376	-2.44981	-1.32022	-7.57864	-20.1777	-13.1171	-30.4968
-4	-553.764	-1380.78	-1504.14	-451.368	-1083.02	-590.552	-15.3579	-25.2237	-69.2593	-93.3296	-63.4649	-126.289
-3.5	-1423.44	-3257.95	-3473.76	-1359.04	-2842.88	-1418.5	-95.361	-184.287	-489.518	-417.181	-287.109	-464.156
-3	-1999.35	-4438.35	-4606.55	-2064.03	-3811.3	-2028.66	-488.578	-677.242	-2141.26	-1195.77	-952.202	-1189.94
-2.5	-2229.12	-5651.36		-2358.16	-4077.96	-2194.46	-1023.87	-1602.72	-4721.21	-2001.85	-1911.26	-1698.41
-2	-2328.54	-5947.94		-2506	-4100.22	-2155.21	-1738	-2245.27	-6685.5	-2452.88	-2989.39	-2285.69
-1.5
100920
Construct	Wild-Type	Wild-Type	Wild-Type	Wild-Type	Wild-Type	Wild-Type	T185I	T185I	T185I	T185I	T185I	T185I	T185I
File	200910-00-2A1	200910-00-2A3	200910-03-2A1	200910-03-2A2	200910-03-2A3	200910-06-2A2	200910-00-2B4	200910-00-2B5	200910-00-2B6	200910-03-2B4	200910-03-2B5	200910-03-2B6	200910-06-2B4
log [GABA]	I (nA)	I (nA)	I (nA)	I (nA)	I (nA)	I (nA)	I (nA)	I (nA)	I (nA)	I (nA)	I (nA)	I (nA)	I (nA)
-6.5	-1.35758	-1.40258	-0.756786	-1.03841	-0.451456	-0.973745	-1.8416	-4.58568	-2.26234	-0.76162	-0.0308952	-5.62794	-1.02414
-6	-3.66544	-2.71815	-2.21136	-2.54835	-2.98194	-0.946733	-3.83067	-24.6997	-7.50101	-3.1116	-1.80222	-15.7093	-2.15784
-5.5	-14.4457	-11.9743	-10.6507	-9.9253	-12.2899	-5.50634	-25.6773	-178.634	-36.8655	-15.9042	-8.46426	-97.4835	-10.7582
-5	-90.4407	-82.4097	-65.3881	-59.9511	-80.5967	-15.3812	-173.3	-1201.69	-238.726	-114.066	-57.2369	-680.24	-70.8794
-4.5	-465.283	-548.271	-460.022	-414.046	-546.639	-116.874	-762.237	-4470.72	-1082.92	-606.977	-294.15	-3282	-375.67
-4	-1331.44	-2575.65	-2150.23	-1802.47	-2162.1	-599.935	-1410.71	-7172.7	-2138.3	-1400.59	-642.661	-6667.48	-871.992
-3.5	-2267.8	-5760.05	-4466.09	-3408.24	-3996.03	-1672.74	-1745.91	-8364.94	-2621.56	-1905.59	-833.166	-8116.79	-1186.31
-3	-2865.1	-7564.22	-5878.74	-4326.12	-5090.08	-2382.32	-1928.14	-8993.16	-3131.76	-2253.22	-844.919	-8881.11	-1319.56
-2.5	-3217.91	-8369.49	-6514.79	-4932.69	-5728.85	-2456.6	-2074.69	-9222.67	-3427.56	-2508.84	-911.674	-9417.53	-1422.87
-2	-3363.47	-8903.97	-7135.76	-5429.63	-5980.94	-2583.12
-1.5

## Sheet: Figure 7c
141119
Construct	Wild-Type	Wild-Type	Wild-Type	Wild-Type	Wild-Type	M80K	M80K	M80K	M80K	M80K	M80K	V78F	V78F	V78F	V78F	V78F	V78F
File	191114-00-2A1	191114-00-2A2	191114-00-2A3	191114-07-2B5	191114-07-2B6	191114-01-2A1	191114-01-2A2	191114-01-2A3	191114-06-2B4	191114-06-2B5	191114-06-2B6	191114-07-2A1	191114-07-2A2	191114-07-2A3	191114-00-2B1	191114-00-2B2	191114-00-2B3
log [GABA]	I (nA)	I (nA)	I (nA)	I (nA)	I (nA)	I (nA)	I (nA)	I (nA)	I (nA)	I (nA)	I (nA)	I (nA)	I (nA)	I (nA)	I (nA)	I (nA)	I (nA)
-6	0	0	0	0	0	-9.68384	-0.542641	-2.04486	-0.158434	-0.939752	-0.469049	-2.29531	-1.58014	-0.776033	-0.574642	-1.79827	-1.95011
-5.5	0	0	0	0	0	-4.98196	-1.77571	-0.568197	-0.331059	-0.184778	-0.679752	-23.1116	-13.5465	-4.6081	-2.4984	-9.79465	-13.0357
-5	0	0	0	0	0	-5.83071	-3.58231	-1.85176	-2.02561	-1.02184	-3.83632	-179.411	-103.714	-40.438	-24.3782	-74.5158	-93.3924
-4.5	-19.6	-25.49	-32.96	-55.75	-100.11	-9.56411	-8.45605	-18.0041	-10.0677	-7.37276	-16.7321	-1105.73	-651	-261.107	-163.957	-496.558	-619.806
-4	-196	-229.41	-329.6	-501.75	-700.77	-61.2844	-53.4095	-107.042	-69.1208	-50.8745	-109.245	-3452.66	-2260.27	-1016.84	-643.733	-1960.36	-2290.49
-3.5	-764.4	-1019.6	-1384.32	-1895.5	-2402.64	-261.399	-237.944	-535.398	-326.273	-247.84	-529.468	-5135.33	-3843.89	-1856.98	-1158.13	-3520.72	-3648.24
-3	-1470	-2192.14	-2801.6	-3791	-3904.29	-644.267	-611.395	-1436.59	-845.19	-696.035	-1424.88	-5866.12	-4541.03	-2335.23	-1444.94	-4322.09	-4360.57
-2.5	-1724.8	-2982.33	-3658.56	-4961.75	-4905.39	-965.474	-946.651	-2234.96	-1318.47	-1138.93	-2192.12	-6418.56	-4688.72	-2551.78	-1552.4	-4636.03	-4704.49
-2	-1705.2	-3135.27	-3856.32	-5407.75	-5105.61	-1159.1	-1174.29	-2738.53	-1636.38	-1434.64	-2684.09	-5989.34	-4566.36	-2630.66	-1538.14	-4662.32	-4837.63
-1.5						-1252.33	-1298.97	-3077.19	-1837.68	-1629.63	-2987.86
90720
Construct	Wild-TypeWild-Type		Wild-Type	Wild-Type	Wild-Type	Wild-Type	M80T	M80T	M80T	M80T	M80T	M80T	S76C	S76C	S76C	S76C	S76C	S76C
File	200709-00-2A2	200709-00-2A3	200709-03-2A2	200709-03-2A3	200709-04-2A1	200709-04-2A2	200709-02-2A1	200709-02-2A2	200709-02-2A3	200709-06-2A1	200709-06-2A2	200709-06-2A3	200709-01-2B4	200709-01-2B5	200709-01-2B6	200709-05-2B4	200709-05-2B5	200709-05-2B6
log [GABA]	I (nA)	I (nA)	I (nA)	I (nA)	I (nA)	I (nA)	I (nA)	I (nA)	I (nA)	I (nA)	I (nA)	I (nA)	I (nA)	I (nA)	I (nA)	I (nA)	I (nA)	I (nA)
-6.5	0	0	-0.0974617	-0.215752	-18.6889	-0.756292	-0.0419922	-0.142139	-0.369751	-0.471649	-0.114739	-0.305647	-0.36227	-0.0407181	-0.432921	-0.234085	-0.141615	-0.844157
-6	0	0	-0.148406	-0.196503	-0.515476	-1.32192	-0.060482	-0.140633	-0.265221	-0.353712	-0.471987	-0.153425	-0.162807	-0.0660133	-0.648246	-0.213135	-0.743192	-0.312636
-5.5	-4	-8	-2.04061	-4.6507	-4.66809	-6.20535	-1.2415	-1.07279	-1.49026	-1.19801	-1.93015	-3.52201	-0.415245	-0.900558	-0.757322	-1.34005	-0.956712	-0.451509
-5	-30	-62	-21.3222	-34.6903	-34.668	-41.7779	-6.75472	-8.63643	-3.69407	-6.198	-8.93084	-7.78599	-2.66684	-4.63377	-4.63118	-8.85652	-5.4719	-4.20285
-4.5	-239	-484	-165.975	-264.984	-254.478	-304.808	-55.4542	-60.3078	-26.6954	-43.0964	-85.6339	-55.4751	-20.5813	-42.4434	-33.5729	-70.9692	-37.0967	-30.1557
-4	-1152	-2559	-911.799	-1285.37	-1237.79	-1438.46	-343.422	-396.147	-206.015	-283.706	-340.63	-386.625	-128.204	-289.807	-152.339	-472.263	-248.664	-200.148
-3.5	-2148	-6592	-2323.26	-2887.64	-2588.34	-3040.28	-1346.09	-1754.58	-838.245	-1010.8	-1714.06	-1691.14	-479.869	-1023.29	-478.431	-1675.91	-894.084	-795.487
-3	-2410	-8916	-3082.21	-3846.41	-3303.43	-3921.57	-2411.74	-3929.46	-1602.75	-1799.55	-3639.51	-3741.98	-945.969	-1749.34	-968.034	-3045.06	-1320.69	-1534.65
-2.5	-2833	-9602	-3241.55	-3896.74	-3741.73	-4507.13	-2774.5	-5243.1	-1947.94	-2195.66	-4564.64	-4895.91	-1277.19	-2055.33	-1218.42	-3520.57	-1853.5	-1995.15
-2	-3104	-9695	-3166.51	-4271.31	-3984.42	-4058.59	-2884.01	-5661.33	-2450	-2361.78	-4861.19	-5377.82	-1350.79	-1879.01	-1468.28	-3752.06	-1739.14	-2176.59
230720
Construct	Wild-Type	Wild-Type	Wild-Type	Wild-Type	Wild-Type	Wild-Type	M80K	M80K	M80K	M80K	M80K	V78F	V78F	V78F	V78F	V78F	V78F
File	200723-00-2A1	200723-00-2A2	200723-04-2A2	200723-04-2A3	200723-09-2A1	200723-09-2A2	200723-01-2A1	200723-01-2A2	200723-01-2A3	200723-05-2A1	200723-05-2A2	200723-00-2B5	200723-00-2B6	200723-04-2B4	200723-04-2B5	200723-04-2B6	200723-09-2A3
log [GABA]	I (nA)	I (nA)	I (nA)	I (nA)	I (nA)	I (nA)	I (nA)	I (nA)	I (nA)	I (nA)	I (nA)	I (nA)	I (nA)	I (nA)	I (nA)	I (nA)	I (nA)
-6.5	-0.587975	-1.47786	-3.43141	-3.51386	-1.07256	-1.41539	-0.404182	-1.03573	-2.9866	-0.25367	-1.06529	-0.165365	-0.405187	-0.242256	-0.463757	-0.81719	-3.72876
-6	-0.845215	-1.61275	-2.55491	-2.44521	-1.80713	-2.0586	-0.267151	-3.32473	-2.15227	-0.178886	-1.6342	-0.645988	-0.655127	-0.62421	-1.15393	-1.64388	-1.53159
-5.5	-7.38159	-3.91848	-4.99852	-6.56222	-3.20835	-4.73585	-0.452797	-2.10035	-5.4302	-0.265434	-1.08196	-6.48894	-3.65868	-2.29962	-7.39669	-8.86034	-10.4484
-5	-50.6454	-27.2033	-21.8611	-24.8855	-24.1287	-19.4004	-0.772156	-2.77957	-3.4341	-0.43763	-2.50648	-53.8175	-29.5348	-17.0708	-57.9867	-48.8968	-40.7617
-4.5	-356.192	-189.997	-166.387	-184.546	-134.857	-153.907	-6.35438	-12.3343	-12.489	-6.01214	-6.22194	-346.937	-178.449	-106.88	-389.499	-317.571	-209.344
-4	-1725.66	-1161.12	-1033.29	-954.474	-672.055	-972.797	-45.8682	-82.3547	-36.7109	-29.428	-39.4261	-1188.72	-588.615	-425.843	-1307.99	-1196.09	-635.732
-3.5	-3689.5	-3566.4	-3520.09	-2647.53	-1781.06	-3162.11	-211.485	-409.705	-163.265	-123.881	-175.97	-1910.66	-1015.67	-823.193	-2058.43	-2299.98	-1134.11
-3	-4665.52	-5464.26	-4610.99	-3362.58	-2427.87	-4603.7	-536.036	-1108.19	-433.945	-314.577	-447.739	-2192.68	-1196.92	-1077.1	-2505.45	-2951.94	-1373.05
-2.5	-5013.23	-6766.15	-5008.69	-3646.9	-2783.99	-4528.97	-809.383	-1798.73	-677.743	-480.562	-771.91	-2319.8	-1240.16	-1153.71	-2529.38	-3353.23	-1586.14
-2	-5241.16	-7347.23	-5293.3	-3394.85	-3199.48	-4689.49	-988.518	-2239.66	-880.196	-614.002	-980.423	-2621.08	-1342.56	-1196.18	-2520.44	-3717.95	-1528.42
-1.5
70820
Construct	Wild-Type	Wild-Type	Wild-Type	Wild-Type	Wild-Type	E77K	E77K	E77K	E77K	E77K
File	200807-00-2A1	200807-00-2A3	200807-04-2A2	200807-07-2A2	200807-07-2A3	200807-02-2B4	200807-02-2B5	200807-06-2B4	200807-06-2B5	200807-06-2B6
log [GABA]	I (nA)	I (nA)	I (nA)	I (nA)	I (nA)	I (nA)	I (nA)	I (nA)	I (nA)	I (nA)
-6.5	-0.0087924	0.0417709	-0.0395393	-0.0998684	-1.39602	-2.03125	-2.00342	-0.668411	-0.75102	-3.38365
-6	-1.09876	-0.169197	-0.820827	-1.08343	-0.452853	-13.9261	-10.2637	-7.45561	-7.30481	-16.0403
-5.5	-7.52933	-3.58445	-8.86942	-12.1315	-5.76675	-105.428	-37.5221	-57.9299	-54.6652	-112.085
-5	-58.9673	-41.7231	-54.2193	-88.1841	-45.352	-599.078	-214.467	-405.386	-315.926	-705.122
-4.5	-421.427	-301.33	-420.753	-730.67	-320.369	-1545.3	-602.939	-1459.09	-909.108	-2247.01
-4	-1803.48	-1728.52	-2009.9	-3085.04	-1091.39	-2152.96	-1125.13	-2146.8	-1302.09	-3579.53
-3.5	-3840.51	-4504.21	-5140.7	-5315.72	-1852.6	-2824.2	-1895.85	-1826.08	-1601.23	-5439.71
-3	-4998.83	-7342.28	-6896.53	-5926.59	-2151.08	-2935.31	-1651.38	-2831.58	-1881.91	-5426.35
-2.5	-5482.14	-7293.38	-7257.69	-6209.08	-2423.66
-2	-5925.96		-7190.82	-6646.65	-2416.84
-1.5
200820
Construct	Wild-Type	Wild-Type	Wild-Type	Wild-Type	Wild-Type	Wild-Type	M80T	M80T	M80T	M80T	S76C	S76C	S76C	S76C	S76C	S76C
File	200820-00-2A1	200820-00-2A2	200820-00-2A3	200820-04-2A1	200820-04-2A3	200820-07-2A1	200820-02-2A1	200820-02-2A2	200820-02-2A3	200820-06-2A1	200820-01-2B4	200820-01-2B5	200820-01-2B6	200820-05-2B4	200820-05-2B5	200820-05-2B6
log [GABA]	I (nA)	I (nA)	I (nA)	I (nA)	I (nA)	I (nA)	I (nA)	I (nA)	I (nA)	I (nA)	I (nA)	I (nA)	I (nA)	I (nA)	I (nA)	I (nA)
-6.5	-0.0963364	-0.0363245	-0.571201	-0.137169	-0.150373	-0.0352526	-0.0376816	-0.0613813	-2.17433	-0.0419636	-0.584293	-0.186164	-0.500172	-0.16061	-0.0921593	-0.338091
-6	-0.0153618	-1.19527	-0.699314	-2.30368	-0.141918	-0.0504656	-0.013895	-0.538804	-0.553066	-0.0618172	-0.331032	-0.201327	-1.29475	-0.24411	-0.0378876	-0.392801
-5.5	-3.40533	-5.28837	-5.90489	-15.2911	-1.09533	-3.48594	-0.933655	-1.25281	-0.62093	-0.0363312	-0.884338	-2.68269	-1.5576	-0.687065	-0.220207	-0.859449
-5	-36.296	-35.8676	-40.2257	-99.8119	-20.0651	-30.7156	-6.19931	-6.82844	-6.85108	-2.45425	-6.20182	-18.3658	-8.56839	-8.54354	-2.5265	-2.55622
-4.5	-260.114	-264.721	-274.026	-577.143	-157.133	-223.907	-43.0807	-43.1328	-37.7033	-24.8738	-45.4498	-144.76	-77.9351	-71.2746	-26.8001	-24.9154
-4	-1476.88	-1393.83	-1411.92	-1910.18	-964.904	-987.682	-255.611	-252.075	-198.797	-149.415	-291.197	-946.803	-561.964	-500.349	-187.769	-171.075
-3.5	-4142.42	-3712.97	-3638.79	-3444.62	-3020.92	-2203.25	-1114.46	-1054.55	-688.664	-652.208	-1078.28	-3456.11	-2158.65	-1855.8	-691.435	-658.16
-3	-6275.22	-5023.44	-5394.63	-4367.68	-5124.96	-2909.35	-2600.3	-2320.7	-1340.51	-1457.74	-2003.41	-6104.65	-4058.21	-3722.31	-1256.69	-1201.72
-2.5	-6980.66	-5374.69	-6128.9	-4651.46	-6103.23	-3080.3	-3426.91	-3170.84	-1866.65	-1814.62	-2802.56	-7560.31	-5346.87	-4772.14	-1574.56	-1613.71
-2	-7288.38	-5392.29	-6304.51	-4831.98	-6291.79	-3123.88	-4023.22	-3382.81	-2157.54	-2148.73	-3425.63	-8161.83	-5677.23	-5391.34	-1782.59	-1793.07
-1.5
40920
Construct	Wild-Type	Wild-Type	Wild-Type	Wild-Type	Wild-Type	Wild-Type	E77K	E77K	E77K	E77K	E77K	E77K
File	200904-00-2A2	200904-00-2A3	200904-03-2A1	200904-03-2A2	200904-03-2A3	200904-06-2A1	200904-02-2A1	200904-02-2A2	200904-05-2A1	200904-05-2A2	200904-05-2A3	200904-06-2B4
log [GABA]	I (nA)	I (nA)	I (nA)	I (nA)	I (nA)	I (nA)	I (nA)	I (nA)	I (nA)	I (nA)	I (nA)	I (nA)
-6.5	-0.195991	-7.69823	-0.620022	-0.154751	-0.164623	-0.108868	-1.20276	-0.49086	-2.29281	-4.09769	-1.84469	-0.582062
-6	-0.143271	-8.16744	-0.973385	-0.112144	-1.19411	-0.162441	-5.90879	-3.00273	-7.15589	-10.9393	-3.8488	-2.52643
-5.5	-0.127005	-10.9823	-7.85028	-2.40609	-3.77331	-1.27457	-40.5394	-21.9977	-38.1273	-57.169	-20.9439	-17.5851
-5	-10.2145	-39.5617	-50.7821	-10.9435	-26.4402	-20.0377	-269.176	-149.351	-237.926	-298.054	-110.409	-119.03
-4.5	-98.0646	-266.24	-319.498	-79.8071	-202.664	-117.376	-852.097	-697.157	-1005.4	-969.252	-460.339	-517.023
-4	-553.764	-1380.78	-1504.14	-451.368	-1083.02	-590.552	-1443.53	-1396.79	-1909.74	-1618.27	-897.615	-1163.22
-3.5	-1423.44	-3257.95	-3473.76	-1359.04	-2842.88	-1418.5	-1533.22	-1778.12	-2387.81	-1969.18	-1189.2	-1421.53
-3	-1999.35	-4438.35	-4606.55	-2064.03	-3811.3	-2028.66	-1662.69	-1951.72	-2655.22	-2302.36	-1357.22	-1544.38
-2.5	-2229.12	-5651.36		-2358.16	-4077.96	-2194.46	-1750	-2025.69	-2570.02	-2186.6	-1122.42	-1717.95
-2	-2328.54	-5947.94		-2506	-4100.22	-2155.21
-1.5

## Sheet: Figure 7d
151119
Construct	Wild-Type	Wid-Type	Wild-Type	Wild-Type	Wild-Type	I300T	I300T	I300T	I300T	I300T	I300T
File	191115-03-2A1	191115-03-2A3	191115-06-2A1	191115-06-2A2	191115-06-2A3	191115-01-2B4	191115-01-2B5	191115-01-2B6	191115-04-2B4	191115-04-2B5	191115-04-2B6
log [GABA]	I (nA)	I (nA)	I (nA)	I (nA)	I (nA)	I (nA)	I (nA)	I (nA)	I (nA)	I (nA)	I (nA)
-6	-0.0751629	-0.337585	-0.05474	-2.56449	-1.50064	-11.5436	-9.56318	-8.44749	-10.7593	-4.63915	-24.3428
-5.5	-1.67998	-0.617809	-0.421371	-7.95301	-1.74682	-76.7476	-56.3214	-47.6236	-67.1228	-32.5732	-136.626
-5	-13.5089	-10.0603	-4.42934	-41.6241	-9.24084	-451.934	-286.96	-270.649	-351.114	-165.647	-590.321
-4.5	-98.4443	-75.603	-35.0838	-249.896	-78.8115	-1410.09	-745.566	-823.603	-949.961	-448.901	-1378.91
-4	-603.128	-439.506	-236.561	-1299.85	-498.298	-2289.74	-1037.8	-1314.64	-1292.11	-616.615	-1788.72
-3.5	-2159.49	-1330.34	-908.663	-3879.32	-1725.51	-2428.01	-1033.16	-1398.16	-1302.28	-617.984	-1835.71
-3	-3567.75	-2062.69	-1742.16	-5946.84	-3013.74	-2494.57	-1134.17	-1438.16	-1354.94	-628.128	-1948.13
-2.5	-4309.54	-2420.86	-2161.27	-6760.35	-3461.04	-2597.07	-1232.66	-1550.57	-1447.96	-608.588	-2058.4
-2	-4337.94	-2414.17	-2321.83	-6902.58	-3609.05
-1.5
130720
Construct	Wild-Type	Wild-Type	Wild-Type	Wild-Type	Wild-Type	Wild-Type	A305T	A305T	A305T	A305T	A305T	A305V	A305V	A305V	A305V	A305V	P301L	P301L	P301L	P301L	P301L	P301L
File	200713-00-2A1	200713-00-2A2	200713-00-2A3	200713-04-2A1	200713-04-2A2	200713-04-2A3	200713-07-2A1	200713-07-2A2	200713-07-2A3	200713-02-2B4	200713-02-2B5	200713-02-2A1	200713-02-2A3	200713-06-2A1	200713-06-2A2	200713-06-2A3	200713-01-2B4	200713-01-2B5	200713-01-2B6	200713-05-2B4	200713-05-2B5	200713-05-2B6
log [GABA]	I (nA)	I (nA)	I (nA)	I (nA)	I (nA)	I (nA)	I (nA)	I (nA)	I (nA)	I (nA)	I (nA)	I (nA)	I (nA)	I (nA)	I (nA)	I (nA)	I (nA)	I (nA)	I (nA)	I (nA)	I (nA)	I (nA)
-6.5	-0.0518818	-0.910168	-1.08971	-0.02845	-0.087595	-0.199125	-0.258043	-0.777622	-9.16369	-0.0466461	-0.0399055	-0.260307	-1.57223	-3.55738	-1.48293	-1.85206	-0.0797882	-0.10442	-0.829605	-0.134743	-0.105553	-0.746845
-6	-0.0352573	-2.04699	-1.72229	-0.541233	-0.0658426	-0.242096	-2.33226	-3.82325	-2.9252	-2.60929	-1.04472	-0.752022	-6.68257	-13.0104	-4.95679	-5.59753	-0.0920105	-0.139	-0.620621	-0.129738	-0.0303764	-1.13138
-5.5	-3.33198	-9.78102	-10.6669	-3.49039	-2.52921	-2.11536	-21.2807	-26.412	-30.6601	-25.1507	-9.41191	-8.73022	-46.1003	-79.2218	-18.0378	-25.3707	-1.14666	-0.193295	-0.660152	-0.21072	-0.192093	-0.94334
-5	-31.1962	-75.8667	-74.9582	-27.7605	-25.4068	-19.6197	-172.19	-184.031	-241.266	-189.496	-71.1691	-69.9327	-353.606	-566.635	-136.647	-173.282	-3.61123	-0.839252	-1.48755	-0.437965	-0.629864	-1.33522
-4.5	-235.482	-549.786	-529.126	-207.74	-178.704	-156.479	-1002.67	-986.651	-1303.12	-954.133	-285.758	-413.936	-1896.16	-2737.41	-666.417	-756.818	-8.98024	-3.34908	-6.97012	-1.18798	-2.91554	-2.70772
-4	-1094.04	-2659.66	-2161.54	-1024.6	-856.236	-856.042	-2518.03	-2386.99	-3209.79	-2010.45	-520.991	-1030.63	-3948.27	-5800.02	-1524.98	-1612.82	-49.8418	-18.0702	-36.4377	-1.05387	-15.43	-10.7811
-3.5	-2343.8	-5543.54	-4055.42	-2181.06	-1895.29	-2206.77	-3171.22	-3123.27	-4217.1	-2547.13	-600.543	-1447.69	-4705.21	-6987.68	-2004.69	-2232.07	-282.647	-110.012	-226.677	-6.87449	-93.7668	-61.7113
-3	-3250.73		-4972.31	-2752.92	-2577	-3105.01	-3383.74	-3522.99	-4871.78	-2787.56	-591.883	-1611.21	-4976.16	-6872.92	-2181.21	-2637.59	-1176.92	-484.75	-1031.68	-33.9098	-400.58	-291.671
-2.5	-3574.1	-6948	-4943.66	-3043.52	-2841.8	-3365.8	-3394.9	-3717.38	-4691.99	-2425.6	-644.482	-1527.22	-4808.61	-6238.79	-2238.11	-2567.37	-2792.91	-1086.66	-2500.69	-95.373	-881.61	-770.592
-2	-3824.03	-6646.87	-4340.9	-3306.31	-2768.04	-3441.42	-3680.01	-3769.96	-4828.41	-2629.8	-809.003	-1487.25	-4855.85	-5713.19	-2243.94	-2544.7	-4181.86	-1503.82	-3650.14	-150.23	-1304.49	-1199.45
-1.5
240720
Construct	Wild-Type	Wild-Type	Wild-Type	Wild-Type	Wild-Type	I300T	I300T	I300T	I300T	I300T	I300T	I300T
File	200724-00-2A1	200724-00-2A2	200724-00-2A3	200724-06-2A1	200724-08-2A1	200724-01-2B6	200724-02-2B4	200724-02-2B5	200724-02-2B6	200724-03-2B4	200724-03-2B5	200724-03-2B6
log [GABA]	I (nA)	I (nA)	I (nA)	I (nA)	I (nA)	I (nA)	I (nA)	I (nA)	I (nA)	I (nA)	I (nA)	I (nA)
-6.5	-0.229897	-1.173	-3.41174	-0.0108423	-0.0260715	-3.27831	-2.35846	-1.05782	-8.2253	-1.66506	-2.96723	-5.47982
-6	-1.94815	-1.419	-5.65963	-0.0605173	-1.02447	-14.6945	-9.1947	-4.62726	-31.685	-6.65182	-15.6718	-18.9308
-5.5	-4.31118	-7.42381	-7.74651	-2.97331	-7.03222	-88.7484	-50.626	-26.6457	-170.09	-36.6565	-63.526	-106.792
-5	-33.8931	-39.2283	-22.1885	-24.6666	-44.7893	-463.731	-260.686	-137.276	-739.424	-190.186	-325.545	-551.485
-4.5	-238.56	-194.549	-226.962	-187.928	-329.328	-1098.42	-651.623	-342.668	-1520.4	-512.856	-798.677	-1385.91
-4	-1131.65	-941.215	-958.681	-1072.98	-1399.16	-1426.39	-842.279	-463.806	-1977.43	-712.214	-1047.57	-1962.84
-3.5	-2295.27	-2148.21	-1924.14	-2969.84	-2750.51	-1603.99	-950.666	-509.454	-2144.57	-796.746	-1166.03	-2344.11
-3	-2873.49	-2873.38	-2598.38	-4122.52	-3442.12	-1900.01	-1112.22	-592.686	-2041.02	-962.094	-1419.44	-2850.63
-2.5	-3149.31	-3127.03	-2788.9	-4496.37	-3675.23
-2	-3378.49	-2861.48	-3012.12	-4663.86	-3820.49
-1.5
270820
Construct	Wild-Type	Wild-Type	Wild-Type	Wild-Type	Wild-Type	A305T	A305T	A305T	A305T	A305T	A305V	A305V	A305V	A305V	A305V	P301L	P301L	P301L	P301L	P301L
File	200827-00-2A1	200827-00-2A2	200827-00-2A3	200827-04-2A2	200827-07-2A2	200827-02-2B4	200827-02-2B5	200827-02-2B6	200827-06-2B4	200827-06-2B6	200827-02-2A1	200827-02-2A3	200827-06-2A1	200827-06-2A2	200827-06-2A3	200827-01-2B4	200827-01-2B5	200827-01-2B6	200827-05-2B4	200827-05-2B5
log [GABA]	I (nA)	I (nA)	I (nA)	I (nA)	I (nA)	I (nA)	I (nA)	I (nA)	I (nA)	I (nA)	I (nA)	I (nA)	I (nA)	I (nA)	I (nA)	I (nA)	I (nA)	I (nA)	I (nA)	I (nA)
-6.5	0.120714	-0.0264844	0.017952	-0.346255	-0.0835708	-0.152771	-4.06884	-4.04636	-0.392815	-0.53429	-3.50619	-4.90547	-0.147356	-5.01932	-3.22871	-0.426018	-0.0642738	-1.20086	-0.245941	-0.308455
-6	-1.03555	-0.811274	-0.820553	-0.868976	-0.0318743	-2.23445	-21.0649	-8.47049	-5.63019	-3.46484	-15.0472	-17.1711	-2.96427	-0.111679	-7.51645	-0.324223	-0.314974	-1.2768	-0.223953	-0.255255
-5.5	-11.9901	-4.35593	-9.96947	-4.67941	-3.43409	-22.9695	-136.732	-52.6614	-47.155	-35.2081	-93.2046	-109.202	-21.5032	-39.4217	-56.8278	-0.159218	-0.635151	-2.11654	-0.193245	-0.208403
-5	-92.3893	-36.577	-76.8498	-29.766	-25.1311	-164.013	-891.676	-345.715	-311.335	-242.096	-578.07	-635.339	-146.125	-145.477	-488.477	-1.02038	-2.48184	-2.06974	-1.92281	-0.519976
-4.5	-626.194	-286.385	-508.8	-219.083	-179.016	-884.507	-3524.33	-1468.71	-1329.43	-1075.71	-2101.47	-2042.1	-516.567	-579.827	-2528.89	-5.63648	-10.6836	-4.04401	-8.59475	-2.23389
-4	-2362.27	-1644.5	-2194.32	-989.118	-862.143	-2232.74	-6005.08	-3189.61	-2604	-2187.11	-3480.09	-3261.89	-868.158	-942.465	-5642.23	-30.7613	-46.4065	-16.6898	-45.4024	-11.3418
-3.5	-3887.41	-3841.72	-4396.76	-1869.68	-1890.83	-3240.36	-7280.21	-4273.92	-3487.74	-2751.83	-4183.68	-3881.09	-1044.54	-1347.34	-7654.7	-173.452	-266.889	-92.0036	-253.618	-66.4045
-3	-4504.41	-4697.03	-5595.39	-2246.03	-2855.33	-4087.47	-8155.26	-4840.6	-3984.87	-3078.6	-4678.6	-4175.35	-1040.78	-1569.38	-8546.49	-797.953	-1149.46	-392.49	-1037.83	-311.718
-2.5	-4680.68	-5403.49	-5492.04	-2329.3	-2909.6	-4365.86	-8583.88	-5125.8	-4572.24	-3257.41	-5208.44	-4529.86	-1070.16	-1479.55	-9052.79	-1955.18	-2655.72	-909.58	-2254.54	-760.825
-2	-5605.05	-6070.52	-5196.62	-2379.78	-2858.5											-3029.58	-3863.37	-1359.93	-3018.22	-1154.61
-1.5
151020
Construct	Wild-Type	Wild-Type	Wild-Type	Wild-Type	Wild-Type	Wild-Type	I306T	I306T	I306T	I306T	I306T	Y302C	Y302C	Y302C	Y302C	Y302C	Y302C
File	201015-00-2A2	201015-04-2A1	201015-04-2A2	201015-08-2A1	201015-08-2A2	201015-08-2A3	201015-03-2B5	201015-03-2B6	201015-07-2B4	201015-07-2B5	201015-07-2B6	201015-03-2A1	201015-03-2A2	201015-03-2A3	201015-06-2B4	201015-06-2B5	201015-06-2B6
log [GABA]	I (nA)	I (nA)	I (nA)	I (nA)	I (nA)	I (nA)	I (nA)	I (nA)	I (nA)	I (nA)	I (nA)	I (nA)	I (nA)	I (nA)	I (nA)	I (nA)	I (nA)
-6.5	-0.610556	-0.0373917	-1.04321	-0.166828	-0.134987	-0.280357	-0.157523	-1.58698	-0.284624	-0.400017	-0.218445	-3	0	-1	-0.315899	-0.916496	-0.82465
-6	-0.994263	-0.332764	-3.37738	-0.970798	-1.80913	-0.187859	-0.165777	-4.5478	-4.4078	-3.83091	-1.6648	-4	0	0	-2.11106	-1.00184	-0.914539
-5.5	-4.84653	-3.27105	-17.329	-3.29814	-12.7338	-3.43222	-12.0458	-30.8745	-33.2946	-27.1234	-9.57437	-1	0	-1	-0.213181	-1.18013	-1.0957
-5	-29.7113	-19.3512	-110.272	-26.1931	-90.2574	-27.4055	-107.26	-193.397	-248.732	-193.533	-74.0068	-3	-2	-5	-5.0406	-3.54945	-2.70837
-4.5	-196.672	-146.467	-628.365	-198.465	-536.218	-197.508	-604.293	-930.301	-1146.56	-1027.87	-481.425	-17	-14	-20	-15.993	-14.9223	-10.5086
-4	-792.081	-733.996	-1854.57	-941.7	-1796.73	-907.419	-1613.02	-2216.51	-2174	-2028.59	-1433.45	-96	-84	-108	-76.5636	-70.672	-47.9566
-3.5	-1639.52	-1668.77	-2305.4	-2035.09	-2845.3	-1995.8	-2327.98	-2959.76	-2705.32	-2433.81	-2132.2	-501	-388	-470	-353.234	-323.22	-239.934
-3	-2675.37	-2206.67	-2747.79	-2632.12	-3295.66	-2673.09	-2213.24	-3195.19	-2789.35	-2477.64	-2399.91	-1411	-943	-1203	-972.697	-928.62	-781.175
-2.5	-2953.17	-2444.77	-2815.84	-2746.98	-3401.87	-2905.68	-2275.93	-3309.28	-2833.11	-2508.31	-2640.26	-2249	-1382	-1867	-1719.51	-1636.39	-1384.39
-2	-3266.9	-2670.68	-3147.77	-2795.19	-3490.82	-3102.12						-2447	-1621	-2283	-2584.19	-2009.33	-1690.34
-1.5
221020
Construct	Wild-Type	Wild-Type	Wild-Type	Wild-Type	Wild-Type	Wild-Type	I306T	I306T	I306T	I306T	I306T	Y302C	Y302C	Y302C	Y302C	Y302C	Y302C
File	201022-00-2A3	201022-01-2A1	201022-01-2A2	201022-01-2A3	201022-05-2A1	201022-05-2A2	201022-02-2B4	201022-02-2B5	201022-02-2B6	201022-03-2B5	201022-03-2B6	201022-04-2A1	201022-04-2A2	201022-04-2A3	201022-04-2B4	201022-04-2B5	201022-04-2B6
log [GABA]	I (nA)	I (nA)	I (nA)	I (nA)	I (nA)	I (nA)	I (nA)	I (nA)	I (nA)	I (nA)	I (nA)	I (nA)	I (nA)	I (nA)	I (nA)	I (nA)	I (nA)
-6.5	-0.476141	-0.029324	-0.597225	-0.157969	-0.084122	-0.221735	-3.67557	-4.17148	-8.98249	-0.254245	-0.710522	-0.047146	-0.130944	-0.222821	-0.419209	-0.485392	-1.02638
-6	-0.19996	-0.398373	-1.69335	-1.73974	-0.03659	-0.776419	-3.32328	-6.60391	-10.0461	-2.50506	-11.2625	-0.104813	-0.107435	-0.634803	-0.246708	-0.425047	-4.46838
-5.5	-2.62381	-2.49459	-9.34702	-8.48304	-2.50695	-4.24398	-9.04308	-24.4948	-13.8855	-20.3421	-6.48531	-0.430836	-1.20371	-0.30451	-0.449326	-1.69059	-0.591314
-5	-15.1126	-21.3679	-63.7706	-65.6951	-24.2269	-31.2537	-58.2527	-168.72	-56.5159	-136.087	-56.0628	-1.26608	-0.941404	-0.208361	-1.94978	-2.32809	-1.3138
-4.5	-114.794	-156.407	-430.901	-472.037	-179.312	-212.194	-382.311	-996.556	-311.315	-757.903	-376.224	-8.66386	-4.53115	-1.63221	-10.2676	-17.1832	-5.629
-4	-723.9	-699.12	-1852.43	-1831.79	-930.347	-877.152	-1344.46	-1636.75	-1053.12	-2065.44	-1313.36	-52.377	-26.1247	-8.92367	-59.0177	-83.85	-30.0675
-3.5	-2188.38	-1446.75	-2913.65	-3237	-2330.78	-1702.15	-2246.79	-2245.44	-1897.93	-2694.13	-2230.35	-262.967	-148.69	-56.4113	-328.413	-447.128	-162.387
-3	-3404.1	-1735.06	-3145.81	-4211.41	-3538.32	-2131.14	-2593.09	-2452.58	-1960.38	-2714.78	-2649.8	-663.404	-481.074	-220.126	-1074.45	-1331.84	-569.027
-2.5	-3851.59	-1893.67	-3490.5	-4455.61	-4136.88	-2298.24	-2529.93	-2633.53	-2120.57	-3098.46	-2936.78	-974.16	-853.71	-445.848	-1911.37	-2137.85	-1014.99
-2	-3670.43	-2045.34	-3932.39	-5139.16	-4503.48	-2345.02						-1139.16	-1117.52	-614.836	-2427.28	-2511.61	-1418.77
-1.5

## Sheet: Figure 7e
151119
Construct	Wild-Type	Wid-Type	Wild-Type	Wild-Type	Wild-Type	L284R	L284R	L284R	L284R	L284R	L284R
File	191115-03-2A1	191115-03-2A3	191115-06-2A1	191115-06-2A2	191115-06-2A3	191115-01-2A1	191115-01-2A2	191115-07-2A1	191115-03-2B4	191115-03-2B5	191115-03-2B6
log [GABA]	I (nA)	I (nA)	I (nA)	I (nA)	I (nA)	I (nA)	I (nA)	I (nA)	I (nA)	I (nA)	I (nA)
-6	-0.0751629	-0.337585	-0.05474	-2.56449	-1.50064	-107.107	-17.2585	-29.2197	-30.7677	-36.4498	-26.6344
-5.5	-1.67998	-0.617809	-0.421371	-7.95301	-1.74682	-459.472	-71.0753	-158.174	-145.608	-203.613	-130.519
-5	-13.5089	-10.0603	-4.42934	-41.6241	-9.24084	-1672.99	-329.219	-648.223	-580.418	-895.856	-591.587
-4.5	-98.4443	-75.603	-35.0838	-249.896	-78.8115	-3405.12	-808.728	-1414.64	-1257.49	-1924.47	-1475.29
-4	-603.128	-439.506	-236.561	-1299.85	-498.298	-4289.69	-1145.13	-1907.58	-1645.61	-2469.18	-2014.13
-3.5	-2159.49	-1330.34	-908.663	-3879.32	-1725.51	-4714.25	-1282.38	-1974.74	-1752.21	-2561	-2243.81
-3	-3567.75	-2062.69	-1742.16	-5946.84	-3013.74	-5013.39	-1328.6	-2102.08	-1774.85	-2564.05	-2234.72
-2.5	-4309.54	-2420.86	-2161.27	-6760.35	-3461.04	-5119.76	-1187.1	-2164.83	-1744.76	-2636.4	-2335.36
-2	-4337.94	-2414.17	-2321.83	-6902.58	-3609.05
-1.5
130720
Construct	Wild-Type	Wild-Type	Wild-Type	Wild-Type	Wild-Type	Wild-Type	L293H	L293H	L293H	L293H	L293H	T288N	T288N	T288N	T288N	T288N
File	200713-00-2A1	200713-00-2A2	200713-00-2A3	200713-04-2A1	200713-04-2A2	200713-04-2A3	200713-01-2A1	200713-01-2A2	200713-01-2A3	200713-05-2A1	200713-05-2A2	200713-00-2B4	200713-00-2B5	200713-04-2B4	200713-04-2B5	200713-04-2B6
log [GABA]	I (nA)	I (nA)	I (nA)	I (nA)	I (nA)	I (nA)	I (nA)	I (nA)	I (nA)	I (nA)	I (nA)	I (nA)	I (nA)	I (nA)	I (nA)	I (nA)
-6.5	-0.0518818	-0.910168	-1.08971	-0.02845	-0.087595	-0.199125	-0.909841	-5.01484	-1.53905	-1.40957	-11.6109	-0.486191	-0.0761414	-0.932243	-0.156138	-1.1189
-6	-0.0352573	-2.04699	-1.72229	-0.541233	-0.0658426	-0.242096	-1.75918	-21.2919	-2.66845	-4.57407	-13.6948	-4.81731	-0.862345	-6.90063	-1.72332	-3.46827
-5.5	-3.33198	-9.78102	-10.6669	-3.49039	-2.52921	-2.11536	-15.4885	-145.816	-23.4525	-32.6382	-70.0113	-40.4861	-9.38379	-31.3708	-14.5001	-23.2156
-5	-31.1962	-75.8667	-74.9582	-27.7605	-25.4068	-19.6197	-116.668	-1052.8	-179.482	-236.513	-374.294	-310.054	-72.2234	-229.356	-117.297	-173.83
-4.5	-235.482	-549.786	-529.126	-207.74	-178.704	-156.479	-647.801	-4845.21	-876.25	-1211.83	-1236.89	-1509.67	-412.545	-1081.87	-699.148	-1030.88
-4	-1094.04	-2659.66	-2161.54	-1024.6	-856.236	-856.042	-1644.91	-8608.08	-1958.17	-2869.33	-2263.68	-3053.6	-1049.84	-2076.21	-1885.08	-3066.34
-3.5	-2343.8	-5543.54	-4055.42	-2181.06	-1895.29	-2206.77	-2245.2	-9059.65	-2650.19	-3693.76	-2723.4	-3730.52	-1599.58	-2683.36	-2712.28	-4292.47
-3	-3250.73		-4972.31	-2752.92	-2577	-3105.01	-2487.95	-8651.29	-2853.15	-3220.56	-3015.75	-4167.11	-1839.44	-2968.97	-2791.23	-4832.46
-2.5	-3574.1	-6948	-4943.66	-3043.52	-2841.8	-3365.8	-2387.99	-7980.73	-2958.13	-3189.87	-3288.88	-4201.17	-1794.71	-3020.56	-2981.68	-4445.47
-2	-3824.03	-6646.87	-4340.9	-3306.31	-2768.04	-3441.42	-2407.17	-7491.45	-3116.23	-2582.28	-3431.46	-4338.77	-1725.11	-2834.75	-2613.73	-4476.45
-1.5
240720
Construct	Wild-Type	Wild-Type	Wild-Type	Wild-Type	Wild-Type	L284R	L284R	L284R	L284R	L284R	L284R
File	200724-00-2A1	200724-00-2A2	200724-00-2A3	200724-06-2A1	200724-08-2A1	200724-01-2A1	200724-01-2A2	200724-02-2A1	200724-02-2A2	200724-03-2A1	200724-03-2A2
log [GABA]	I (nA)	I (nA)	I (nA)	I (nA)	I (nA)	I (nA)	I (nA)	I (nA)	I (nA)	I (nA)	I (nA)
-6.5	-0.229897	-1.173	-3.41174	-0.0108423	-0.0260715	-24.9662	-12.4517	-5.1473	-9.94382	-5.68047	-10.9907
-6	-1.94815	-1.419	-5.65963	-0.0605173	-1.02447	-79.6334	-34.8107	-7.12209	-23.6124	-8.88123	-27.8105
-5.5	-4.31118	-7.42381	-7.74651	-2.97331	-7.03222	-379.665	-159.423	-37.315	-105.624	-50.7325	-95.3424
-5	-33.8931	-39.2283	-22.1885	-24.6666	-44.7893	-1779.18	-704.117	-183.083	-489.438	-236.559	-403.255
-4.5	-238.56	-194.549	-226.962	-187.928	-329.328	-3647.43	-1610.63	-405.236	-1111.11	-600.256	-872.763
-4	-1131.65	-941.215	-958.681	-1072.98	-1399.16	-4621.47	-2214.95	-551.113	-1454.78	-886.939	-1141.99
-3.5	-2295.27	-2148.21	-1924.14	-2969.84	-2750.51	-5387.88	-2519.47	-638.112	-1548.69	-993.146	-1085.4
-3	-2873.49	-2873.38	-2598.38	-4122.52	-3442.12	-5911.78	-2750.8	-695.964	-1550.53	-1013.03	-1226.53
-2.5	-3149.31	-3127.03	-2788.9	-4496.37	-3675.23
-2	-3378.49	-2861.48	-3012.12	-4663.86	-3820.49
-1.5
70820
Construct	Wild-Type	Wild-Type	Wild-Type	Wild-Type	Wild-Type	T287I	T287I	T287I	T287I	T287I
File	200807-00-2A1	200807-00-2A3	200807-04-2A2	200807-07-2A2	200807-07-2A3	200807-03-2A1	200807-08-2A1	200807-08-2A3	200807-03-2B4	200807-03-2B5
log [GABA]	I (nA)	I (nA)	I (nA)	I (nA)	I (nA)	I (nA)	I (nA)	I (nA)	I (nA)	I (nA)
-6.5	-0.0087924	0.0417709	-0.0395393	-0.0998684	-1.39602	-2.32327	-1.8136	-0.121422	-0.965081	-0.643677
-6	-1.09876	-0.169197	-0.820827	-1.08343	-0.452853	-5.40255	-4.00381	-0.496674	-6.63596	-5.35402
-5.5	-7.52933	-3.58445	-8.86942	-12.1315	-5.76675	-36.6297	-55.1268	-16.4326	-34.4198	-41.0118
-5	-58.9673	-41.7231	-54.2193	-88.1841	-45.352	-271.568	-419.636	-139.924	-220.052	-260.524
-4.5	-421.427	-301.33	-420.753	-730.67	-320.369	-1526.86	-2030.34	-835.897	-821.719	-930.856
-4	-1803.48	-1728.52	-2009.9	-3085.04	-1091.39	-3533.59	-3503.47	-2415.69	-1484.02	-1472.25
-3.5	-3840.51	-4504.21	-5140.7	-5315.72	-1852.6	-3781.66	-4227.6	-3124.63	-1830.34	-1853.49
-3	-4998.83	-7342.28	-6896.53	-5926.59	-2151.08	-4332.25	-4631.57	-3253.75	-2011.44	-2187.8
-2.5	-5482.14	-7293.38	-7257.69	-6209.08	-2423.66	-4396.12	-4667.48	-3637.79	-2127.4	-2218.63
-2	-5925.96		-7190.82	-6646.65	-2416.84
-1.5
270820
Construct	Wild-Type	Wild-Type	Wild-Type	Wild-Type	Wild-Type	L293H	L293H	L293H	L293H	L293H	L293H	T288N	T288N	T288N	T288N	T288N	T288N
File	200827-00-2A1	200827-00-2A2	200827-00-2A3	200827-04-2A2	200827-07-2A2	200827-01-2A1	200827-01-2A2	200827-01-2A3	200827-05-2A1	200827-05-2A2	200827-05-2A3	200827-00-2B4	200827-00-2B5	200827-00-2B6	200827-04-2B6	200827-07-2A3	200827-07-2B4
log [GABA]	I (nA)	I (nA)	I (nA)	I (nA)	I (nA)	I (nA)	I (nA)	I (nA)	I (nA)	I (nA)	I (nA)	I (nA)	I (nA)	I (nA)	I (nA)	I (nA)	I (nA)
-6.5	0.120714	-0.0264844	0.017952	-0.346255	-0.0835708	-1.52342	-0.143345	-1.24574	-3.12601	-1.51334	-1.02591	-1.75521	-1.49358	-1.28557	-2.62982	-1.13051	-0.14325
-6	-1.03555	-0.811274	-0.820553	-0.868976	-0.0318743	-3.09109	-3.48407	-2.60479	-10.6875	-4.94474	-3.82291	-10.7842	-6.50249	-3.29679	-1.51716	-2.96058	-3.50431
-5.5	-11.9901	-4.35593	-9.96947	-4.67941	-3.43409	-29.4221	-23.9177	-7.29413	-61.5719	-19.8285	-25.2528	-81.121	-46.0454	-28.1838	-11.157	-21.2984	-16.1024
-5	-92.3893	-36.577	-76.8498	-29.766	-25.1311	-176.234	-144.445	-53.1057	-370.159	-101.405	-145.152	-565.533	-271.027	-179.807	-79.7729	-149.119	-127.144
-4.5	-626.194	-286.385	-508.8	-219.083	-179.016	-869.474	-619.996	-281.26	-1465.96	-426.299	-729.416	-2316.33	-934.953	-704.579	-323.603	-781.241	-631.455
-4	-2362.27	-1644.5	-2194.32	-989.118	-862.143	-1846.67	-1377.93	-643.846	-2458.15	-928.096	-1445.61	-3933.64	-1580.16	-1532.11	-595.111	-2043.54	-1325.06
-3.5	-3887.41	-3841.72	-4396.76	-1869.68	-1890.83	-2427.25	-1870.78	-888.725	-2904.82	-1339.91	-1987.05	-4627.9	-1952.48	-1887.87	-725.86	-2887.37	-1695.07
-3	-4504.41	-4697.03	-5595.39	-2246.03	-2855.33	-2706.42	-2109.83	-1071.89	-3100.51	-1458.88	-2141.18	-5016.67	-2185.04	-2260.21	-852.445	-3579.71	-1901.71
-2.5	-4680.68	-5403.49	-5492.04	-2329.3	-2909.6	-2903.07		-1121.1	-3112.69		-2112.19	-5331.7	-2413.75		-900.244
-2	-5605.05	-6070.52	-5196.62	-2379.78	-2858.5
-1.5
40920
Construct	Wild-Type	Wild-Type	Wild-Type	Wild-Type	Wild-Type	Wild-Type	T287I	T287I	T287I	T287I	T287I	T287I
File	200904-00-2A2	200904-00-2A3	200904-03-2A1	200904-03-2A2	200904-03-2A3	200904-06-2A1	200904-02-2B5	200904-05-2B4	200904-05-2B5	200904-05-2B6	200904-06-2B5	200904-06-2B6
log [GABA]	I (nA)	I (nA)	I (nA)	I (nA)	I (nA)	I (nA)	I (nA)	I (nA)	I (nA)	I (nA)	I (nA)	I (nA)
-6.5	-0.195991	-7.69823	-0.620022	-0.154751	-0.164623	-0.108868	-0.732734	-0.750683	-0.76392	-0.32579	-0.102295	-0.510667
-6	-0.143271	-8.16744	-0.973385	-0.112144	-1.19411	-0.162441	-2.60117	-4.86751	-3.00853	-0.882912	-0.047493	-3.2515
-5.5	-0.127005	-10.9823	-7.85028	-2.40609	-3.77331	-1.27457	-17.5142	-34.4417	-21.8861	-13.3345	-6.7793	-14.4693
-5	-10.2145	-39.5617	-50.7821	-10.9435	-26.4402	-20.0377	-133.954	-239.183	-149.458	-89.3434	-47.6957	-127.957
-4.5	-98.0646	-266.24	-319.498	-79.8071	-202.664	-117.376	-780.533	-1105.92	-851.48	-519.45	-290.871	-672.499
-4	-553.764	-1380.78	-1504.14	-451.368	-1083.02	-590.552	-2146.32	-2238.45	-2096.33	-1480.18	-819.941	-2035.28
-3.5	-1423.44	-3257.95	-3473.76	-1359.04	-2842.88	-1418.5	-3686.64	-2766.24	-2754.33	-2540.34	-1237.87	-2948.59
-3	-1999.35	-4438.35	-4606.55	-2064.03	-3811.3	-2028.66	-3485.79	-3032.57	-3066.14	-2828.78	-1278.7	-3382.7
-2.5	-2229.12	-5651.36		-2358.16	-4077.96	-2194.46	-3314.13	-3056.86	-3156.61	-2618.35	-1189.04	-3784.9
-2	-2328.54	-5947.94		-2506	-4100.22	-2155.21
-1.5
151020
Construct	Wild-Type	Wild-Type	Wild-Type	Wild-Type	Wild-Type	Wild-Type	L284P	L284P	L284P	L284P	L284P	T281A	T281A	T281A	T281A	T281A	T281A
File	201015-00-2A2	201015-04-2A1	201015-04-2A2	201015-08-2A1	201015-08-2A2	201015-08-2A3	201015-02-2B4	201015-02-2B5	201015-02-2B6	201015-06-2A1	201015-06-2A3	201015-02-2A1	201015-02-2A2	201015-02-2A3	201015-07-2A1	201015-07-2A2	201015-05-2B6
log [GABA]	I (nA)	I (nA)	I (nA)	I (nA)	I (nA)	I (nA)	I (nA)	I (nA)	I (nA)	I (nA)	I (nA)	I (nA)	I (nA)	I (nA)	I (nA)	I (nA)	I (nA)
-6.5	-0.610556	-0.0373917	-1.04321	-0.166828	-0.134987	-0.280357	-1.70348	-1.80672	-17.3598	-22.0041	-68.7363	-11.2691	-18.994	-5.47502	-7.56102	-10.5615	-9
-6	-0.994263	-0.332764	-3.37738	-0.970798	-1.80913	-0.187859	-8.17002	-35.6622	-67.6158	-77.3838	-236.824	-31.6687	-69.9861	-20.655	-34.7979	-62.797	-28
-5.5	-4.84653	-3.27105	-17.329	-3.29814	-12.7338	-3.43222	-45.5327	-156.072	-243.718	-347.081	-735.54	-179.669	-366.276	-130.032	-223.007	-392.625	-173
-5	-29.7113	-19.3512	-110.272	-26.1931	-90.2574	-27.4055	-171.865	-493.501	-591.094	-770.145	-1377.39	-688.65	-1704.35	-697.462	-1065.81	-1930.23	-892
-4.5	-196.672	-146.467	-628.365	-198.465	-536.218	-197.508	-333.443	-708.301	-829.41	-1068.11	-1657.58	-1301.26	-3851.68	-1646.74	-2404.46	-4325.94	-1711
-4	-792.081	-733.996	-1854.57	-941.7	-1796.73	-907.419	-401.608	-836.32	-992.09	-1474.38	-1879.14	-1754.76	-4857.22	-2422.77	-3206.85	-6219.51	-2140
-3.5	-1639.52	-1668.77	-2305.4	-2035.09	-2845.3	-1995.8	-474.869	-863.26	-1154.52	-1253.02	-2255.77	-1589.81	-5580.19	-2344.35	-3283.66	-6326.7	-2485
-3	-2675.37	-2206.67	-2747.79	-2632.12	-3295.66	-2673.09	-641.001	-952.252	-1202.78	-1342.29	-2127.2	-1944.33	-5846.41	-2909.92	-3269.82	-6991.56	-2778
-2.5	-2953.17	-2444.77	-2815.84	-2746.98	-3401.87	-2905.68
-2	-3266.9	-2670.68	-3147.77	-2795.19	-3490.82	-3102.12
-1.5
221020
Construct	Wild-Type	Wild-Type	Wild-Type	Wild-Type	Wild-Type	Wild-Type	L284P	L284P	L284P	L284P	L284P	L284P	L284P	T281A	T281A	T281A	T281A	T281A	T281A	T281A	T281A
File	201022-00-2A3	201022-01-2A1	201022-01-2A2	201022-01-2A3	201022-05-2A1	201022-05-2A2	201022-06-2A1	201022-06-2A3	201022-07-2A1	201022-07-2A2	201022-08-2A1	201022-08-2A2	201022-08-2A3	201022-06-2B4	201022-06-2B5	201022-06-2B6	201022-07-2B4	201022-07-2B5	201022-07-2B6	201022-08-2B4	201022-08-2B6
log [GABA]	I (nA)	I (nA)	I (nA)	I (nA)	I (nA)	I (nA)	I (nA)	I (nA)	I (nA)	I (nA)	I (nA)	I (nA)	I (nA)	I (nA)	I (nA)	I (nA)	I (nA)	I (nA)	I (nA)	I (nA)	I (nA)
-6.5	-0.476141	-0.029324	-0.597225	-0.157969	-0.084122	-0.221735	-19.1978	-19.8655	-36.9412	-13.1755	-17.3355	-21.2686	-23.7444	-2.78142	-1.79588	-4.22253	-2.27068	-0.863557	-5.14095	-2.30383	-1.19493
-6	-0.19996	-0.398373	-1.69335	-1.73974	-0.03659	-0.776419	-67.2837	-82.3272	-117.039	-41.6169	-54.8808	-62.0245	-87.3102	-20.7601	-12.5745	-16.4375	-17.8874	-6.92739	-21.8419	-15.5084	-13.9634
-5.5	-2.62381	-2.49459	-9.34702	-8.48304	-2.50695	-4.24398	-278.393	-298.776	-407.655	-158.888	-215.673	-264.98	-325.83	-132.164	-82.0322	-102.049	-117.728	-50.0501	-144.144	-107.549	-94.5978
-5	-15.1126	-21.3679	-63.7706	-65.6951	-24.2269	-31.2537	-723.498	-701.05	-811.264	-422.545	-581.512	-774.09	-761.902	-790.59	-389.57	-518.716	-698.378	-288.163	-660.275	-648.387	-498.584
-4.5	-114.794	-156.407	-430.901	-472.037	-179.312	-212.194	-1100.74	-965.045	-1098.34	-622.079	-936.254	-1301.71	-1084.84	-2383.77	-915.219	-1262.48	-2091.57	-891.962	-1316.17	-1892.16	-1322.6
-4	-723.9	-699.12	-1852.43	-1831.79	-930.347	-877.152	-1162.41	-1083.21	-1219.16	-752.853	-1140.28	-1464.67	-1301.92	-3400.11	-1351.47	-1951.9	-2930.08	-1397.96	-1681.65	-2756.43	-1728.41
-3.5	-2188.38	-1446.75	-2913.65	-3237	-2330.78	-1702.15	-1206.87	-1118.5	-1385.4	-856.063	-1364.98	-1779.13	-1424.87	-3693.96	-1593.6	-1838.98	-3105.59	-1597.09	-2001.44	-2938.56	-1974.79
-3	-3404.1	-1735.06	-3145.81	-4211.41	-3538.32	-2131.14	-1180.43	-1133.5			-1284.6	-1823.06	-1537.94	-3840.27	-1742.63	-2070.18	-3124.41	-1704.32	-2129.42	-3089.76	-2002.18
-2.5	-3851.59	-1893.67	-3490.5	-4455.61	-4136.88	-2298.24
-2	-3670.43	-2045.34	-3932.39	-5139.16	-4503.48	-2345.02
-1.5
180221
Construct	Wild-Type	Wild-Type	Wild-Type	Wild-Type	Wild-Type	Wild-Type	I280F	I280F	I280F	I280F	I280F	I280F	L284M	L284M	L284M	L284M	L284M	T281I	T281I	T281I	T281I	T281I	T281I
File	210218-00-2A1	210218-00-2A3	210218-04-2A2	210218-04-2A3	210218-06-4A2	210218-06-4A3	210218-01-2B4	210218-05-2B5	210218-05-2B6	210218-07-4A1	210218-07-4A2	210218-07-4A3	210218-02-2B4	210218-02-2B5	210218-02-2B6	210218-06-2B4	210218-06-2B5	210218-02-2A1	210218-02-2A2	210218-02-2A3	210218-06-2A1	210218-06-2A3	210218-07-2A1
log [GABA]	I (nA)	I (nA)	I (nA)	I (nA)	I (nA)	I (nA)	I (nA)	I (nA)	I (nA)	I (nA)	I (nA)	I (nA)	I (nA)	I (nA)	I (nA)	I (nA)	I (nA)	I (nA)	I (nA)	I (nA)	I (nA)	I (nA)	I (nA)
-6.5	-0.569645	-0.473672	-2.8409	-0.850071	-0.0216706	-0.133905		-2.99484	-2.20709	-3.04896	-1.8597	-2.01118	-1.68099	-0.840909	-0.747211	-0.972851	-3.34537	-0.0365944	-0.120186	-0.673676	-0.151222	-0.25449	-0.0263863
-6	-0.830711	-0.65138	-2.9545	-0.754894	-1.04555	-0.995877		-10.2052	-9.40206	-9.94442	-7.28859	-5.93711	-4.68172	-3.39062	-1.01644	-12.7536	-15.8322	-0.0791626	-0.322487	-0.511162	-0.385933	-0.37941	-0.448978
-5.5	-2.35777	-1.85987	-5.3535	-3.94474	-6.98597	-6.37853	-39.2185	-67.8039	-51.3495	-54.9111	-45.2859	-45.2414	-30.1068	-19.7661	-4.44548	-60.5788	-65.4404	-0.377232	-0.791958	-0.866146	-0.683674	-0.771084	-0.570412
-5	-12.8097	-7.59737	-20.6965	-22.3248	-51.6199	-43.75	-276.386	-413.676	-312.627	-349.039	-295.326	-296.848	-219.93	-141.301	-27.3124	-375.521	-413.145	-1.31455	-3.55315	-3.34015	-0.948608	-3.27029	-2.15141
-4.5	-94.1868	-54.347	-130.235	-161.593	-395.162	-335.453	-1152.44	-1972.05	-1236.11	-1782.37	-1379.85	-1183.45	-1099.77	-703.74	-169.935	-1306.39	-1610.15	-12.1833	-23.4541	-21.0501	-4.77358	-20.7205	-12.9741
-4	-572.454	-325.057	-666.329	-820.445	-2144.36	-1857.37	-2345.11	-4080.29	-2440.47	-4342.86	-2769.07	-2333.59	-2539.19	-1727.18	-611.128	-2331.52	-2835.91	-86.722	-164.262	-141.468	-30.5288	-153.126	-90.1918
-3.5	-1706.32	-919.121	-1660.12	-2054.73	-5825.71	-4637.94	-3012.04	-5304.18	-3313.85	-6356.3	-3398.29	-2933.19	-3489.74	-2329.56	-945.199	-2894.55	-3369.33	-469.36	-846.289	-677.444	-173.741	-790.476	-491.921
-3	-2478.29	-1647.28	-2361.92	-2949.38	-8143.51	-6215.88	-3225.66	-5402.7	-3761.94	-7304.06	-3684.45	-3153.84	-3989.6	-2403.6	-1100.03	-3268.16	-3482.58	-1331.43	-2206.79	-1847.7	-557.391	-1997.91	-1400.1
-2.5	-2709.81	-1830.24	-2636	-3193.63	-8853.78	-6513.08	-3217.21	-5124.41	-3939.29	-7706.72	-3684.27	-3146.16	-4367.68	-2568.42	-1235.89	-3351.1		-2157.85	-3268.85	-2835.96	-967.182	-2851.77	-2195.03
-2	-2862.28	-1864.03	-2661.81	-3312.59	-9642.41	-6611.96		-5170.52	-4028.06	-7907.04	-4116.84	-3198.12						-2561.8	-3827.85	-3381.99	-1245.3	-3249.05	-2673.19
-1.5
250221
Construct	Wild-Type	Wild-Type	Wild-Type	Wild-Type	Wild-Type	Wild-Type	I280F	I280F	I280F	I280F	I280F	I280F	L284M	L284M	L284M	L284M	L284M	L284M	T281I	T281I	T281I	T281I	T281I
File	210225-00-2A1	210225-00-2A2	210225-00-2A3	210225-03-2A3	210225-04-4A3	210225-05-4A3	210225-05-2A1	210225-05-2A2	210225-05-2A3	210225-06-2A1	210225-06-2A2	210225-06-2A3	210225-01-4A2	210225-01-4A3	210225-03-4A2	210225-03-4A3	210225-07-4A1	210225-07-4A2	210225-02-2B5	210225-02-2B6	210225-05-2B4	210225-05-2B5	210225-05-2B6
log [GABA]	I (nA)	I (nA)	I (nA)	I (nA)	I (nA)	I (nA)	I (nA)	I (nA)	I (nA)	I (nA)	I (nA)	I (nA)	I (nA)	I (nA)	I (nA)	I (nA)	I (nA)	I (nA)	I (nA)	I (nA)	I (nA)	I (nA)	I (nA)
-6.5	-0.0382195	-24.177	-0.310106	-0.303379	-0.0682955	-0.163509	-2.70837	-1.26852	-0.363405	-1.61042	-2.50577	-0.506285	-2.47395	-4.69645	-2.81752	-0.557167	-8.47765	-1.66003	-0.60838	-0.560245	-0.187225	-0.433012	-0.497278
-6	-0.137002	-0.113571	-1.26767	-0.783527	-0.414731	-0.371181	-6.61799	-5.12071	-1.18918	-7.12073	-10.3072	-3.41385	-4.80434	-11.2106	-10.0458	-1.3923	-32.7395	-3.43341	-0.424528	-0.424652	-0.433544	-0.309898	-0.562065
-5.5	-4.35054	-2.27633	-3.17839	-2.36068	-2.61563	-1.39287	-45.8066	-32.0177	-6.17772	-50.2818	-60.8116	-20.3689	-34.3465	-70.9909	-66.8734	-9.77071	-144.07	-22.1353	-0.809287	-0.432826	-0.430775	-0.538443	-0.492283
-5	-30.9815	-32.3501	-19.8243	-16.8363	-18.291	-9.29499	-316.283	-218.696	-51.9136	-336.019	-379.599	-131.498	-237.188	-525.442	-448.594	-67.393	-886.798	-155.884	-3.38298	-0.707798	-1.10667	-1.83894	-3.39744
-4.5	-234.873	-249.526	-145.742	-112.774	-137.574	-70.8267	-1467.99	-1249.15	-268.956	-1681.86	-1784.99	-697.441	-1139.65	-2637.15	-1654.7	-392.924	-2622.75	-856.614	-21.852	-4.24295	-8.47053	-11.4759	-23.6043
-4	-1472.17	-1552.65	-841.704	-580.649	-703.288	-434.997	-2800.45	-2937.52	-755.909	-3514.41	-3570.33	-1968.9	-2213.77	-5625.03	-2639.34	-1145.67	-3827.96	-1897.06	-158.26	-30.8247	-61.9558	-83.028	-173.542
-3.5	-4598.21	-4547.69	-2469.68	-1744.67	-1694.55	-1160.93	-3434.05	-3927.97	-1177.05	-4347.99	-4268.53	-2882.14	-2755	-7225.03	-2988.88	-1722.46	-4337.58	-2497.06	-807.337	-175.118	-351.913	-468.948	-879.598
-3	-7199.39	-6660	-3686.24	-2646.49	-2932.17	-1954.54	-3773.34	-4372.85	-1396.55	-4597.99	-4386.05	-3275.32	-3138.94	-7979.66	-3186.4	-2115.98	-4416.68	-2852.87	-2102.15	-536.4	-958.329	-1280.16	-1775.43
-2.5	-7977.3	-7628.99	-4067	-3200.28	-3333.68	-2348.92	-4085.15	-4444.11	-1540.64	-4730.09	-4511.74	-3537.58	-3344.08	-8703.78	-3268.46	-2351.51	-4608.68	-3038.35	-3161.97	-822.569	-1389.72	-2097.2	-2402.52
-2	-8351.04	-8009.86	-4257.41	-3409.9	-2948	-2617.12														-1014.65	-1617.75	-2649.25	-2679.16
-1.5

## Sheet: Fig S1
141119
Construct	Wild-Type	Wild-Type	Wild-Type	Wild-Type	Wild-Type	M80K	M80K	M80K	M80K	M80K	M80K	V78F	V78F	V78F	V78F	V78F	V78F
File	191114-00-2A1	191114-00-2A2	191114-00-2A3	191114-07-2B5	191114-07-2B6	191114-01-2A1	191114-01-2A2	191114-01-2A3	191114-06-2B4	191114-06-2B5	191114-06-2B6	191114-07-2A1	191114-07-2A2	191114-07-2A3	191114-00-2B1	191114-00-2B2	191114-00-2B3
log [GABA]	I (nA)	I (nA)	I (nA)	I (nA)	I (nA)	I (nA)	I (nA)	I (nA)	I (nA)	I (nA)	I (nA)	I (nA)	I (nA)	I (nA)	I (nA)	I (nA)	I (nA)
-6	0	0	0	0	0	-9.68384	-0.542641	-2.04486	-0.158434	-0.939752	-0.469049	-2.29531	-1.58014	-0.776033	-0.574642	-1.79827	-1.95011
-5.5	0	0	0	0	0	-4.98196	-1.77571	-0.568197	-0.331059	-0.184778	-0.679752	-23.1116	-13.5465	-4.6081	-2.4984	-9.79465	-13.0357
-5	0	0	0	0	0	-5.83071	-3.58231	-1.85176	-2.02561	-1.02184	-3.83632	-179.411	-103.714	-40.438	-24.3782	-74.5158	-93.3924
-4.5	-19.6	-25.49	-32.96	-55.75	-100.11	-9.56411	-8.45605	-18.0041	-10.0677	-7.37276	-16.7321	-1105.73	-651	-261.107	-163.957	-496.558	-619.806
-4	-196	-229.41	-329.6	-501.75	-700.77	-61.2844	-53.4095	-107.042	-69.1208	-50.8745	-109.245	-3452.66	-2260.27	-1016.84	-643.733	-1960.36	-2290.49
-3.5	-764.4	-1019.6	-1384.32	-1895.5	-2402.64	-261.399	-237.944	-535.398	-326.273	-247.84	-529.468	-5135.33	-3843.89	-1856.98	-1158.13	-3520.72	-3648.24
-3	-1470	-2192.14	-2801.6	-3791	-3904.29	-644.267	-611.395	-1436.59	-845.19	-696.035	-1424.88	-5866.12	-4541.03	-2335.23	-1444.94	-4322.09	-4360.57
-2.5	-1724.8	-2982.33	-3658.56	-4961.75	-4905.39	-965.474	-946.651	-2234.96	-1318.47	-1138.93	-2192.12	-6418.56	-4688.72	-2551.78	-1552.4	-4636.03	-4704.49
-2	-1705.2	-3135.27	-3856.32	-5407.75	-5105.61	-1159.1	-1174.29	-2738.53	-1636.38	-1434.64	-2684.09	-5989.34	-4566.36	-2630.66	-1538.14	-4662.32	-4837.63
-1.5						-1252.33	-1298.97	-3077.19	-1837.68	-1629.63	-2987.86
230720
Construct	Wild-Type	Wild-Type	Wild-Type	Wild-Type	Wild-Type	Wild-Type	M80K	M80K	M80K	M80K	M80K	V78F	V78F	V78F	V78F	V78F	V78F
File	200723-00-2A1	200723-00-2A2	200723-04-2A2	200723-04-2A3	200723-09-2A1	200723-09-2A2	200723-01-2A1	200723-01-2A2	200723-01-2A3	200723-05-2A1	200723-05-2A2	200723-00-2B5	200723-00-2B6	200723-04-2B4	200723-04-2B5	200723-04-2B6	200723-09-2A3
log [GABA]	I (nA)	I (nA)	I (nA)	I (nA)	I (nA)	I (nA)	I (nA)	I (nA)	I (nA)	I (nA)	I (nA)	I (nA)	I (nA)	I (nA)	I (nA)	I (nA)	I (nA)
-6.5	-0.587975	-1.47786	-3.43141	-3.51386	-1.07256	-1.41539	-0.404182	-1.03573	-2.9866	-0.25367	-1.06529	-0.165365	-0.405187	-0.242256	-0.463757	-0.81719	-3.72876
-6	-0.845215	-1.61275	-2.55491	-2.44521	-1.80713	-2.0586	-0.267151	-3.32473	-2.15227	-0.178886	-1.6342	-0.645988	-0.655127	-0.62421	-1.15393	-1.64388	-1.53159
-5.5	-7.38159	-3.91848	-4.99852	-6.56222	-3.20835	-4.73585	-0.452797	-2.10035	-5.4302	-0.265434	-1.08196	-6.48894	-3.65868	-2.29962	-7.39669	-8.86034	-10.4484
-5	-50.6454	-27.2033	-21.8611	-24.8855	-24.1287	-19.4004	-0.772156	-2.77957	-3.4341	-0.43763	-2.50648	-53.8175	-29.5348	-17.0708	-57.9867	-48.8968	-40.7617
-4.5	-356.192	-189.997	-166.387	-184.546	-134.857	-153.907	-6.35438	-12.3343	-12.489	-6.01214	-6.22194	-346.937	-178.449	-106.88	-389.499	-317.571	-209.344
-4	-1725.66	-1161.12	-1033.29	-954.474	-672.055	-972.797	-45.8682	-82.3547	-36.7109	-29.428	-39.4261	-1188.72	-588.615	-425.843	-1307.99	-1196.09	-635.732
-3.5	-3689.5	-3566.4	-3520.09	-2647.53	-1781.06	-3162.11	-211.485	-409.705	-163.265	-123.881	-175.97	-1910.66	-1015.67	-823.193	-2058.43	-2299.98	-1134.11
-3	-4665.52	-5464.26	-4610.99	-3362.58	-2427.87	-4603.7	-536.036	-1108.19	-433.945	-314.577	-447.739	-2192.68	-1196.92	-1077.1	-2505.45	-2951.94	-1373.05
-2.5	-5013.23	-6766.15	-5008.69	-3646.9	-2783.99	-4528.97	-809.383	-1798.73	-677.743	-480.562	-771.91	-2319.8	-1240.16	-1153.71	-2529.38	-3353.23	-1586.14
-2	-5241.16	-7347.23	-5293.3	-3394.85	-3199.48	-4689.49	-988.518	-2239.66	-880.196	-614.002	-980.423	-2621.08	-1342.56	-1196.18	-2520.44	-3717.95	-1528.42
-1.5

## Sheet: Fig S4
141119
Construct	Wild-Type	Wild-Type	Wild-Type	Wild-Type	Wild-Type	K127R	K127R	K127R	K127R	K127R	K127R	L124F	L124F	L124F	L124F	L124F	L124F	R232Q	R232Q	R232Q	R232Q	R232Q	R232Q
File	191114-00-2A1	191114-00-2A2	191114-00-2A3	191114-07-2B5	191114-07-2B6	191114-02-2A1	191114-02-2A2	191114-02-2A3	191114-05-2B4	191114-05-2B5	191114-05-2B6	191114-06-2A1	191114-06-2A2	191114-06-2A3	191114-01-2B4	191114-01-2B5	191114-01-2B6	191114-04-2A1	191114-04-2A2	191114-04-2A3	191114-03-2B4	191114-03-2B5	191114-03-2B6
log [GABA]	I (nA)	I (nA)	I (nA)	I (nA)	I (nA)	I (nA)	I (nA)	I (nA)	I (nA)	I (nA)	I (nA)	I (nA)	I (nA)	I (nA)	I (nA)	I (nA)	I (nA)	I (nA)	I (nA)	I (nA)	I (nA)	I (nA)	I (nA)
-6	0	0	0	0	0	-0.0521307	-1.23917	-0.645139	-0.148835	-0.318716	-0.42779	-4.33844	-2.35169	-12.8474	-2.2778	-10.8814	-1.35771	-0.288156	-0.798886	-1.00195	-0.337771	-3.70388	-0.714341
-5.5	0	0	0	0	0	-0.0864944	-0.855589	-1.59712	-0.185437	-0.120524	-0.560656	-39.3005	-17.0413	-70.6851	-13.4691	-69.6758	-6.69993	-0.263709	-1.27201	-1.24722	-0.809821	-1.47013	-0.453467
-5	0	0	0	0	0	-0.332347	-1.88807	-1.76474	-0.227215	-0.315501	-0.329304	-268.772	-99.5104	-326.022	-96.472	-402.803	-44.9711	-0.896691	-0.60312	-1.24733	-0.722979	-0.0611362	-0.641912
-4.5	-19.6	-25.49	-32.96	-55.75	-100.11	-1.4556	-2.61122	-4.99358	-1.14176	-2.11515	-1.10984	-1368.15	-495.088	-1321.47	-561.139	-2065.68	-254.733	-3.11313	-2.04841	-2.20639	-1.19059	-1.28706	-1.05308
-4	-196	-229.41	-329.6	-501.75	-700.77	-8.05468	-6.32211	-20.1836	-6.60809	-11.477	-4.337	-3515.4	-1305.2	-3032.89	-1728.92	-5002.35	-814.318	-11.4823	-5.48479	-7.07757	-4.79821	-9.55115	-4.06735
-3.5	-764.4	-1019.6	-1384.32	-1895.5	-2402.64	-49.1584	-30.3186	-112.016	-36.8948	-70.2634	-25.9764	-4999.87	-2014.84	-4125.18	-2902.17	-7259.64	-1342.01	-58.5675	-24.0222	-34.8319	-26.4338	-48.5655	-19.1052
-3	-1470	-2192.14	-2801.6	-3791	-3904.29	-242.931	-156.062	-524.454	-181.319	-337.267	-127.181	-5704.92	-2380.51	-4637.8	-3653.83	-8629.06	-1814.77	-311.21	-122.705	-181.15	-133.067	-255.338	-97.9228
-2.5	-1724.8	-2982.33	-3658.56	-4961.75	-4905.39	-742.74	-462.28	-1410.97	-554.476	-894.365	-386.814	-5948.25	-2709.48	-5094.55	-4118.18	-9231.34	-2041.99	-1205.39	-462.665	-716.887	-520.419	-972.943	-370.546
-2	-1705.2	-3135.27	-3856.32	-5407.75	-5105.61	-1324.23	-821.469	-2387.32	-1013.77	-1502.06	-725.655	-5908.15	-2554.75		-4349.39	-9077.48	-1839.7	-3304.48	-1129.52	-1902.58	-1418.6	-2580.7	-898.839
-1.5						-1751.8	-1090.25	-3040.04	-1358.94	-1924.66	-982.981							-6205.8	-1779.3	-3521.08	-2579.51	-4480.56	-1479.58
211119
Construct	Wild-Type	Wild-Type	Wild-Type	Wild-Type	Wild-Type	Wild-Type	T185I	T185I	T185I	T185I	T185I	T185I
File	191121-00-2A1	191121-00-2A2	191121-02-2B4	191121-02-2B5	191121-02-2B6	191121-03-2B4	191118-00-2B4	191118-00-2B5	191118-00-2B6	191121-00-2B4	191121-00-2B5	191121-00-2B6
log [GABA]	I (nA)	I (nA)	I (nA)	I (nA)	I (nA)	I (nA)	I (nA)	I (nA)	I (nA)	I (nA)	I (nA)	I (nA)
-6	-0.198486	-0.306496	-0.117146	-0.106831	-0.50027	-0.0927544	-11.2946	-35.0235	-27.0764	-0.398301	-0.240927	-1.24308
-5.5	-0.93828	-0.923729	-3.32193	-0.0770416	-3.3331	-0.648491	-75.838	-144.274	-166.058	-0.748175	-1.34243	-1.48479
-5	-14.4013	-4.92439	-15.9208	-7.66781	-16.6123	-4.85716	-499.043	-648.93	-957.539	-4.3483	-5.79025	-7.46449
-4.5	-106.042	-41.1985	-118.597	-68.1752	-119.108	-49.0917	-2207.03	-2410.99	-3224.17	-26.2235	-21.8548	-43.2058
-4	-676.753	-300.425	-735.798	-478.321	-726.867	-352.703	-4615.65	-4973.55	-4947.73	-91.1045	-77.2157	-137.057
-3.5	-2242.84	-1273.35	-2383.48	-1938.91	-2293.63	-1516.27	-5909.15	-6282.11	-5456.6	-156.933	-128.815	-209.44
-3	-3916	-2483.22	-3922.46	-3292.39	-3720	-2738.62	-6605.54	-6754.41	-5967.38	-185.435	-151.595	-220.467
-2.5	-4490.39	-3124.15	-4563.93	-3824.81	-4545.67	-3346.26	-6878.59	-6893.54	-5075.49	-200.713	-163.465	-241.959
-2	-4489.68	-3034.09	-4501.44	-3795.79	-4615.88	-3196.14
-1.5
-1
-0.5
100720
Construct	Wild-Type	Wild-type	Wild-type	Wild-type	Wild-type	Y184H	Y184H	Y184H	Y184H	Y184H	Y184H
File	200710-00-2A1	200710-00-2A2	200710-00-2A3	200710-04-2A3	200710-07-2A1	200710-02-2B4	200710-02-2B5	200710-02-2B6	200710-06-2B4	200710-06-2B5	200710-06-2B6
log [GABA]	I (nA)	I (nA)	I (nA)	I (nA)	I (nA)	I (nA)	I (nA)	I (nA)	I (nA)	I (nA)	I (nA)
-6.5	-0.393969	-0.116375	-0.146049	-0.0657082	-0.0151176	-0.187168	-0.553946	-1.2467	38.0924	-4.13943	8.35735
-6	-1.75522	-0.106163	-0.991302	-0.331068	-0.161789	-0.0646286	-0.215231	-1.67666	39.1951	-2.16338	6.83439
-5.5	-7.49257	-1.44657	-7.691	-4.02124	-1.72312	-0.0996704	-1.19897	-1.67429	39.677	-0.423429	4.9133
-5	-57.9749	-22.9925	-56.5597	-34.4012	-12.5212	-0.791988	-4.75952	-3.94255	36.7091	0.200211	4.33594
-4.5	-429.838	-180.739	-425.379	-256.239	-100.074	-5.14934	-25.9286	-15.1205	20.4936	-8.36342	-11.1414
-4	-2145.27	-1060.65	-1862.88	-1351.99	-615.558	-34.4671	-164.663	-92.9234	-100.829	-77.0023	-86.5602
-3.5	-4815.01	-3099.81	-3693.19	-3225.04	-1918.5	-222	-855.719	-514.567	-773.531	-505.215	-430.159
-3	-6566.76	-4254.99	-3936.31	-4447.64	-3048.84	-794.977	-2375.53	-1520.91	-2617.6	-1930.81	-1487.01
-2.5	-8162.15	-4650.2	-4193.49	-4912.91	-3589.23	-1291.79	-3520.88	-2567.2	-4475.85	-3799.13	-2603.65
-2	-8571.08	-4560.25	-4760.25	-4685.26	-3779.13	-1648.84	-3930.31	-3194.17	-5595.35	-4925.73	-3272.47
-1.5
230720
Construct	Wild-Type	Wild-Type	Wild-Type	Wild-Type	Wild-Type	Wild-Type	E178G	E178G	E178G	E178G	E178G	E178G	K127R	K127R	K127R	K127R	K127R	K127R	K127R	K127R	L124F	L124F	L124F	L124F	L124F	L124F	R232Q	R232Q	R232Q	R232Q	R232Q	R232Q	R232Q	R232Q
File	200723-00-2A1	200723-00-2A2	200723-04-2A2	200723-04-2A3	200723-09-2A1	200723-09-2A2	200723-03-2A1	200723-03-2A3	200723-07-2A1	200723-07-2A2	200723-07-2A3	200723-09-2B4	200723-02-2A1	200723-02-2A2	200723-02-2A3	200723-06-2A2	200723-06-2A3	200723-08-2A1	200723-08-2A2	200723-08-2A3	200723-01-2B4	200723-01-2B5	200723-01-2B6	200723-05-2B4	200723-05-2B5	200723-05-2B6	200723-03-2B4	200723-03-2B5	200723-03-2B6	200723-07-2B4	200723-07-2B5	200723-07-2B6	200723-09-2B5	200723-09-2B6
log [GABA]	I (nA)	I (nA)	I (nA)	I (nA)	I (nA)	I (nA)	I (nA)	I (nA)	I (nA)	I (nA)	I (nA)	I (nA)	I (nA)	I (nA)	I (nA)	I (nA)	I (nA)	I (nA)	I (nA)	I (nA)	I (nA)	I (nA)	I (nA)	I (nA)	I (nA)	I (nA)	I (nA)	I (nA)	I (nA)	I (nA)	I (nA)	I (nA)	I (nA)	I (nA)
-6.5	-0.587975	-1.47786	-3.43141	-3.51386	-1.07256	-1.41539	-1.58548	-3.39205	-0.394455	-2.40515	-2.34643	-0.149982	-0.411415	-0.984802	-3.0911	-2.19521	-0.898834	-0.371849	-1.31732	-3.59514	-0.430254	-0.103848	-0.430748	-0.165932	-0.905936	-2.47627	-0.164894	-0.228951	-0.695253	-0.540462	-0.318985	-0.810114	-0.116838	-0.775447
-6	-0.845215	-1.61275	-2.55491	-2.44521	-1.80713	-2.0586	-0.603699	-8.04507	-0.723816	-2.65168	-1.87137	-0.732304	-0.329544	-2.47517	-2.84609	-1.65766	-7.31351	-0.259361	-1.93437	-7.85331	-1.89801	-0.616996	-2.37417	-1.10325	-3.9425	-8.51099	-0.162769	-0.160702	-0.715393	-0.363647	-0.176188	-0.824341	-0.15465	-0.915776
-5.5	-7.38159	-3.91848	-4.99852	-6.56222	-3.20835	-4.73585	-0.63842	-1.13535	-0.542397	-1.21629	-4.19072	-0.219007	-0.670395	-1.60516	-2.87024	-1.33241	-7.84543	-0.477608	-1.50446	-6.39608	-17.3239	-8.2568	-16.0392	-11.2991	-26.2579	-51.8679	-0.207043	-0.0961227	-1.05853	-0.645836	-0.237635	-0.690899	-0.324915	-0.704101
-5	-50.6454	-27.2033	-21.8611	-24.8855	-24.1287	-19.4004	-2.7547	-3.49251	-0.546677	-1.64526	-6.61105	-0.566338	-1.79915	-2.04478	-2.32383	-2.10264	-4.80794	-0.592628	-1.83924	-2.68533	-107.493	-58.7064	-117.99	-80.3482	-189.131	-364.116	-0.555721	-0.655655	-1.38104	-0.510303	-0.816143	-1.7544	-0.488731	-1.1126
-4.5	-356.192	-189.997	-166.387	-184.546	-134.857	-153.907	-6.92762	-6.56074	-0.82003	-3.19151	-9.79851	-2.77518	-0.754593	-3.94619	-3.72893	-3.25625	-7.54038	-0.496216	-1.79715	-7.0446	-516.958	-281.749	-591.869	-409.239	-909.05	-1769.15	-2.18272	-0.465187	-2.41806	-2.04638	-2.05483	-0.823458	-0.940786	-1.40539
-4	-1725.66	-1161.12	-1033.29	-954.474	-672.055	-972.797	-31.4544	-24.7744	-12.7269	-14.9555	-28.1078	-15.703	-3.91306	-6.2735	-4.45296	-6.22509	-10.53	-1.65112	-4.76924	-5.28211	-1344.98	-634.075	-1423.18	-1019.81	-2095.1	-4061.73	-4.73783	-5.3254	-9.79643	-3.92244	-7.83518	-3.03419	-4.39068	-4.87902
-3.5	-3689.5	-3566.4	-3520.09	-2647.53	-1781.06	-3162.11	-121.805	-97.5938	-78.891	-82.6762	-158.585	-99.4613	-21.3583	-35.0339	-37.9531	-27.8741	-37.849	-10.4713	-21.576	-33.5811	-2251.73	-986.243	-2100.35	-1597.31	-2875.06	-5790.68	-26.0386	-27.3202	-56.2493	-13.4613	-40.25	-14.4479	-24.3279	-21.4744
-3	-4665.52	-5464.26	-4610.99	-3362.58	-2427.87	-4603.7	-360.573	-373.717	-402.17	-373.591	-781.917	-486.584	-109.154	-184.234	-176.43	-137.387	-179.265	-58.5629	-102.512	-158.287	-2783.09	-1127.65	-2538.62	-1926.99	-3237.54	-6898.78	-125.901	-133.478	-285.699	-61.7542	-192.401	-76.02	-126.9	-103.941
-2.5	-5013.23	-6766.15	-5008.69	-3646.9	-2783.99	-4528.97	-765.681	-882.367	-1130.31	-961.76	-2245.9	-1350.84	-318.77	-563.414	-440.643	-409.044	-481.933	-164.711	-289.824	-431.74	-2800.11	-1253.22	-2802.48	-2233.4	-3460.1	-7538.47	-435.968	-470.998	-985.726	-253.259	-644.166	-283.053	-500.413	-367.604
-2	-5241.16	-7347.23	-5293.3	-3394.85	-3199.48	-4689.49	-1113.22	-1366.4	-1768.23	-1555.6	-3668.79	-2151.59	-433.33	-943.569	-734.461	-710.235	-802.001	-278.342	-490.003	-720.216	-2585.09	-1294.35	-3050.82	-2774.51	-3641.19	-7993.82	-1042.49	-1211.44	-2178.2	-562.205	-1350.84	-646.74	-1219.86	-839.294
-1.5									-2231.64	-1940.46	-4727.79	-2770.65						-418.005	-642.188	-752.222										-780.361	-2040.63	-953.473	-1909.08	-1387.52
70820
Construct	Wild-Type	Wild-Type	Wild-Type	Wild-Type	Wild-Type	D120N	D120N	D120N	D120N	D120N
File	200807-00-2A1	200807-00-2A3	200807-04-2A2	200807-07-2A2	200807-07-2A3	200807-00-2B4	200807-00-2B5	200807-00-2B6	200807-04-2B4	200807-04-2B5
log [GABA]	I (nA)	I (nA)	I (nA)	I (nA)	I (nA)	I (nA)	I (nA)	I (nA)	I (nA)	I (nA)
-6.5	-0.0087924	0.0417709	-0.0395393	-0.0998684	-1.39602	-0.251587	-0.346458	-0.627426	-0.2472	-0.110725
-6	-1.09876	-0.169197	-0.820827	-1.08343	-0.452853	-0.266872	-0.662405	-0.621094	-0.803318	-0.0618477
-5.5	-7.52933	-3.58445	-8.86942	-12.1315	-5.76675	-2.84383	-1.63496	-1.89597	-2.25395	-0.693819
-5	-58.9673	-41.7231	-54.2193	-88.1841	-45.352	-10.0076	-5.93127	-8.59662	-7.29119	-4.67288
-4.5	-421.427	-301.33	-420.753	-730.67	-320.369	-42.9588	-27.8757	-40.0349	-32.6269	-23.1117
-4	-1803.48	-1728.52	-2009.9	-3085.04	-1091.39	-221.947	-150.076	-212.505	-171.841	-125.672
-3.5	-3840.51	-4504.21	-5140.7	-5315.72	-1852.6	-928.959	-676.362	-1096.24	-754.681	-553.88
-3	-4998.83	-7342.28	-6896.53	-5926.59	-2151.08	-1980.32	-1731.96	-3115.25	-1652.82	-1231.25
-2.5	-5482.14	-7293.38	-7257.69	-6209.08	-2423.66	-2609.48	-2653.53	-5033.31	-2198.59	-1642.56
-2	-5925.96		-7190.82	-6646.65	-2416.84	-2906.31	-3137.34	-6225.63	-2504.8	-1795.38
-1.5
210820
Construct	Wild-Type	Wild-Type	Wild-Type	Wild-Type	Wild-Type	Wild-Type	Wild-Type	Y184H	Y184H	Y184H	Y184H	Y184H
File	200821-00-2A1	200821-00-2A2	200821-00-2A3	200821-04-2A1	200821-04-2A2	200821-05-2A1	200821-05-2A3	200821-02-2B4	200821-02-2B5	200821-02-2B6	200821-07-2B4	200821-07-2B5
log [GABA]	I (nA)	I (nA)	I (nA)	I (nA)	I (nA)	I (nA)	I (nA)	I (nA)	I (nA)	I (nA)	I (nA)	I (nA)
-6.5	-0.0172997	-0.0933428	-0.340755	0.0491607	-0.357706	-0.0153091	-0.72542	-0.23506	-0.168337	-0.642255	-0.353683	-0.135483
-6	-0.649849	-0.151841	-0.335499	0.0692401	-1.90575	0.103009	-0.921219	-0.250584	-0.139454	-0.712365	-0.575798	-0.181133
-5.5	-4.29929	-7.82818	-3.45337	-5.06214	-9.34249	-1.2145	-4.04849	-0.449299	-0.243938	-0.694873	-2.36226	-0.318378
-5	-31.9475	-33.0648	-33.6613	-36.0952	-56.8411	-15.6414	-24.3832	-2.24644	-1.76018	-3.74304	-7.60658	-1.59289
-4.5	-220.872	-252.276	-243.529	-263.583	-364.488	-114.951	-185.398	-15.5606	-11.6915	-15.6965	-36.2848	-12.0796
-4	-942.982	-1144.81	-1351.03	-1365.53	-1456.75	-673.588	-1092.17	-94.8897	-72.6788	-93.9081	-212.406	-71.8498
-3.5	-2010.16	-2202.76	-3161.45	-3400.96	-2803.55	-1869.02	-3264.26	-539.104	-429.997	-576.137	-990.621	-395.974
-3	-2487.29	-2520.93	-4694.01	-4765.43	-3512.18	-2706.55	-4904.51	-1973.09	-1427.14	-2106.56	-2222.95	-1181.62
-2.5	-2573.08	-2700.31	-5242.31	-5225.42	-3745.39	-2912.77	-5935.36	-3204.26	-2333.83	-3797.2	-3037.53	-1914.95
-2	-2680.15	-2959.47	-6429.13	-5486.04	-3736.1	-2978.26	-6481.53	-2934.38	-2827.52	-4697.18	-3308.84	-2237.25
-1.5
40920
Construct	Wild-Type	Wild-Type	Wild-Type	Wild-Type	Wild-Type	Wild-Type	D120N	D120N	D120N	D120N	D120N	D120N
File	200904-00-2A2	200904-00-2A3	200904-03-2A1	200904-03-2A2	200904-03-2A3	200904-06-2A1	200904-00-2B4	200904-00-2B5	200904-00-2B6	200904-03-2B4	200904-03-2B5	200904-03-2B6
log [GABA]	I (nA)	I (nA)	I (nA)	I (nA)	I (nA)	I (nA)	I (nA)	I (nA)	I (nA)	I (nA)	I (nA)	I (nA)
-6.5	-0.195991	-7.69823	-0.620022	-0.154751	-0.164623	-0.108868	-1.36433	-0.503608	-0.647444	-0.449268	-0.358341	-1.55723
-6	-0.143271	-8.16744	-0.973385	-0.112144	-1.19411	-0.162441	-1.46551	-0.536383	-0.482254	-0.907604	-0.234779	-1.95236
-5.5	-0.127005	-10.9823	-7.85028	-2.40609	-3.77331	-1.27457	-1.1704	-0.302912	-0.553345	-1.50278	-0.501545	-4.79343
-5	-10.2145	-39.5617	-50.7821	-10.9435	-26.4402	-20.0377	-0.932411	-0.101843	-0.570442	-5.33218	-2.81895	-9.98904
-4.5	-98.0646	-266.24	-319.498	-79.8071	-202.664	-117.376	-2.44981	-1.32022	-7.57864	-20.1777	-13.1171	-30.4968
-4	-553.764	-1380.78	-1504.14	-451.368	-1083.02	-590.552	-15.3579	-25.2237	-69.2593	-93.3296	-63.4649	-126.289
-3.5	-1423.44	-3257.95	-3473.76	-1359.04	-2842.88	-1418.5	-95.361	-184.287	-489.518	-417.181	-287.109	-464.156
-3	-1999.35	-4438.35	-4606.55	-2064.03	-3811.3	-2028.66	-488.578	-677.242	-2141.26	-1195.77	-952.202	-1189.94
-2.5	-2229.12	-5651.36		-2358.16	-4077.96	-2194.46	-1023.87	-1602.72	-4721.21	-2001.85	-1911.26	-1698.41
-2	-2328.54	-5947.94		-2506	-4100.22	-2155.21	-1738	-2245.27	-6685.5	-2452.88	-2989.39	-2285.69
-1.5
100920
Construct	Wild-Type	Wild-Type	Wild-Type	Wild-Type	Wild-Type	Wild-Type	T185I	T185I	T185I	T185I	T185I	T185I	T185I
File	200910-00-2A1	200910-00-2A3	200910-03-2A1	200910-03-2A2	200910-03-2A3	200910-06-2A2	200910-00-2B4	200910-00-2B5	200910-00-2B6	200910-03-2B4	200910-03-2B5	200910-03-2B6	200910-06-2B4
log [GABA]	I (nA)	I (nA)	I (nA)	I (nA)	I (nA)	I (nA)	I (nA)	I (nA)	I (nA)	I (nA)	I (nA)	I (nA)	I (nA)
-6.5	-1.35758	-1.40258	-0.756786	-1.03841	-0.451456	-0.973745	-1.8416	-4.58568	-2.26234	-0.76162	-0.0308952	-5.62794	-1.02414
-6	-3.66544	-2.71815	-2.21136	-2.54835	-2.98194	-0.946733	-3.83067	-24.6997	-7.50101	-3.1116	-1.80222	-15.7093	-2.15784
-5.5	-14.4457	-11.9743	-10.6507	-9.9253	-12.2899	-5.50634	-25.6773	-178.634	-36.8655	-15.9042	-8.46426	-97.4835	-10.7582
-5	-90.4407	-82.4097	-65.3881	-59.9511	-80.5967	-15.3812	-173.3	-1201.69	-238.726	-114.066	-57.2369	-680.24	-70.8794
-4.5	-465.283	-548.271	-460.022	-414.046	-546.639	-116.874	-762.237	-4470.72	-1082.92	-606.977	-294.15	-3282	-375.67
-4	-1331.44	-2575.65	-2150.23	-1802.47	-2162.1	-599.935	-1410.71	-7172.7	-2138.3	-1400.59	-642.661	-6667.48	-871.992
-3.5	-2267.8	-5760.05	-4466.09	-3408.24	-3996.03	-1672.74	-1745.91	-8364.94	-2621.56	-1905.59	-833.166	-8116.79	-1186.31
-3	-2865.1	-7564.22	-5878.74	-4326.12	-5090.08	-2382.32	-1928.14	-8993.16	-3131.76	-2253.22	-844.919	-8881.11	-1319.56
-2.5	-3217.91	-8369.49	-6514.79	-4932.69	-5728.85	-2456.6	-2074.69	-9222.67	-3427.56	-2508.84	-911.674	-9417.53	-1422.87
-2	-3363.47	-8903.97	-7135.76	-5429.63	-5980.94	-2583.12
-1.5

[truncated: 7 more sheets: Fig S5, Fig S6c, Fig S6e, Fig S7c, Fig S7d, Fig S13, Fig S14]
